# Supplementary material for: Single-cell DNA sequencing identifies risk-associated clonal complexity and evolutionary trajectories in childhood medulloblastoma development
Source: Acta Neuropathol. 2022 Jul 13;144(3):565–78. doi: 10.1007/s00401-022-02464-x (PMC9381458; doi:10.1007/s00401-022-02464-x)
Supplement: Supplementary file 2 — Supplementary Table 1 Data quality metrics. Table provides information on DNA sequencing data quality (XLSX 187 KB) [file 401_2022_2464_MOESM2_ESM.xlsx]

## Sheet: Information
Article title:	Single-cell DNA-sequencing identifies risk-associated clonal complexity and evolutionary trajectories in childhood medulloblastoma development
Journal name:	Acta Neuropathologica
Author names:	Marina Danilenko1, Masood Zaka2,3, Claire Keeling1, Stephen Crosier1, Stephanie Lyman1, Martina Finetti1, Daniel Williamson1, Rafiqul Hussain6, Jonathan Coxhead6, Peixun Zhou2,3, Rebecca M. Hill1, Debbie Hicks1, Vikki Rand2,3, Abhijit Joshi4, Edward C. Schwalbe1,5, Simon Bailey1, and Steven C. Clifford1*
Affiliation and email of the corresponding author:	1Wolfson Childhood Cancer Research Centre, Translational & Clinical Research Institute, Newcastle University Centre for Cancer, Newcastle upon Tyne, UK; email: steve.clifford@newcastle.ac.uk

## Sheet: Data quality metrics
Sample	Total reads in the bam file (millions)	Reads Mapped in the bam file (millions)	% Duplicate Reads	Average % GC Content	Average Read Length (bp)	Secondary Alignments	Duplicates	Paired in Sequencing	Properly Paired	Reads with itself and mate mapped	Singletons	Mate mapped to different chromosome	Mate mapped to different chromosome (mapQ >= 5)	Total Sequences (millions)
A1-1-169-cell1-R1-S13	4.33955	4.22405	4.61997	41	130.722	0.217723	0.053079	4.12183	3.85283	3.9873	0.019027	0.033628	0.012664	4.33955
A10-10-169-cell10-R1-S12	4.29461	4.26796	2.60136	41	134.218	0.161717	0.050572	4.1329	3.97381	4.09058	0.015668	0.02572	0.010778	4.29461
A12-12-167-cell12-R1_S23	1.64586	1.64129	4.88214	43	130.712	0.092671	0.033661	1.55319	1.46483	1.54404	0.00458	0.048657	0.035999	1.64586
A13-13-169-cell13-R1-S69	3.82651	3.79992	2.57159	41	135.251	0.144024	0.043375	3.68249	3.53168	3.64222	0.013672	0.022324	0.009382	3.82651
A14-14-169-cell14-R1-S17	3.85371	3.81764	2.78276	41	134.246	0.144202	0.045124	3.70951	3.55475	3.65941	0.01403	0.022166	0.009354	3.85371
A15-15-167-cell15-R1_S79	2.03964	2.03401	4.29026	42	131.393	0.099323	0.042785	1.94032	1.85134	1.92904	0.005645	0.040939	0.028522	2.03964
A16-16-610-cell16-R1_S85	4.5077	4.4847	7.93237	39	116.806	0.174483	0.118755	4.33322	4.19122	4.30128	0.00893	0.02457	0.006894	4.5077
A17-17-610-cell17-R1_S84	3.98253	3.96393	6.42225	39	121.545	0.155038	0.088984	3.82749	3.69758	3.79967	0.009229	0.02341	0.007363	3.98253
A18-18-167-cell18-R1_S71	1.17179	1.16892	5.17886	44	129.505	0.074156	0.021474	1.09763	1.02514	1.09189	0.002872	0.042462	0.031919	1.17179
A18-18-169-cell18-R1-S95	4.29923	4.27669	2.58181	40	134.959	0.163297	0.046748	4.13593	3.97794	4.09993	0.013456	0.030078	0.014141	4.29923
A19-19-167-cell19-R1_S22	1.38452	1.38132	5.81642	45	129.457	0.091323	0.025507	1.2932	1.2009	1.28679	0.003206	0.055938	0.041798	1.38452
A19-19-169-cell19-R1-S6	4.41481	4.38861	2.71122	41	134.985	0.171593	0.050928	4.24321	4.07093	4.19871	0.01831	0.028906	0.012694	4.41481
A19-19-610-cell19-R1_S64	3.10252	3.08454	6.35671	40	124.851	0.117047	0.054789	2.98547	2.87585	2.95839	0.009106	0.02096	0.007259	3.10252
A2-2-169-cell2-R1-S26	3.93397	3.907	2.56101	41	134.39	0.132416	0.045593	3.80156	3.66408	3.76083	0.013757	0.023144	0.010202	3.93397
A20-20-169-cell20-R1-S5	4.70595	4.67774	2.55957	41	133.403	0.165286	0.05483	4.54066	4.37589	4.49719	0.015271	0.024942	0.01029	4.70595
A20-20-610-cell20-R1_S80	4.00651	3.98888	7.16418	39	123.446	0.152537	0.102148	3.85398	3.71806	3.82691	0.009435	0.024334	0.008258	4.00651
A21-21-169-cell21-R1-S40	4.61147	4.58665	2.89302	41	133.885	0.158359	0.053863	4.45311	4.29569	4.41236	0.015934	0.02988	0.013389	4.61147
A21-21-610-cell21-R1_S75	4.42749	4.40378	8.05025	39	115.789	0.164172	0.128893	4.26332	4.12492	4.23129	0.008318	0.023786	0.006392	4.42749
A22-22-610-cell22-R1_S96	3.71195	3.69529	4.24535	40	118.318	0.118397	0.06392	3.59355	3.50703	3.56979	0.0071	0.015972	0.005262	3.71195
A23-23-169-cell23-R1-S24	4.76053	4.73701	2.9252	40	134.075	0.151132	0.058397	4.6094	4.45751	4.57118	0.0147	0.028122	0.012573	4.76053
A26-26-610-cell26-R1_S50	3.57911	3.56106	5.15238	39	123.428	0.145289	0.078539	3.43383	3.30544	3.40576	0.010012	0.023258	0.007961	3.57911
A27-27-610-cell27-R1_S83	3.96144	3.94244	5.36265	39	121.017	0.156756	0.088617	3.80468	3.6716	3.77681	0.008874	0.023272	0.007215	3.96144
A28-28-167-cell28-R1_S20	1.16413	1.16136	5.02712	44	129.505	0.068239	0.021655	1.0959	1.03054	1.09034	0.002782	0.038147	0.028461	1.16413
A3-3-167-cell3-R1_S34	1.91191	1.90675	4.24567	42	132.218	0.086467	0.038999	1.82544	1.74561	1.81511	0.00517	0.035625	0.024579	1.91191
A30-30-167-cell30-R1_S12	1.24816	1.24507	5.76786	45	128.887	0.077783	0.023618	1.17038	1.08818	1.16419	0.003096	0.049348	0.037404	1.24816
A30-30-169-cell30-R1-S62	4.33044	4.3057	3.14164	41	132.819	0.175946	0.049702	4.15449	3.99098	4.11388	0.015868	0.035058	0.017617	4.33044
A32-1-167-cell1-R2_S41	0.938578	0.93642	6.13665	47	128.03	0.062945	0.017102	0.875633	0.806766	0.871313	0.002162	0.044263	0.034507	0.938578
A32-1-169-cell1-R2-S10	4.19825	4.17788	2.37443	40	135.163	0.169269	0.049848	4.02898	3.87057	3.99514	0.013471	0.026368	0.011684	4.19825
A33-2-167-cell2-R2_S87	1.01738	1.01521	5.86089	47	127.859	0.068778	0.016873	0.9486	0.875662	0.944259	0.002173	0.04777	0.036981	1.01738
A34-3-167-cell3-R2_S77	1.11448	1.11184	5.82611	46	127.995	0.078918	0.020361	1.03556	0.956663	1.03027	0.002651	0.049588	0.037849	1.11448
A34-3-169-cell3-R2-S8	3.41822	3.40075	2.79854	41	133.721	0.177438	0.037103	3.24078	3.08129	3.21146	0.011854	0.062562	0.045336	3.41822
A34-5-610-cell5-R2_S71	3.5086	3.49519	4.69589	39	124.585	0.121562	0.069144	3.38703	3.28721	3.36544	0.00819	0.019684	0.007196	3.5086
A36-5-169-cell5-R2-S16	4.28687	4.26721	2.66161	40	134.452	0.159707	0.049735	4.12716	3.97225	4.09528	0.012224	0.032876	0.016067	4.28687
A37-6-167-cell6-R2_S32	0.934151	0.931617	5.3855	46	128.006	0.065443	0.016428	0.868708	0.79984	0.863638	0.002536	0.043135	0.03308	0.934151
A37-8-610-cell8-R2_S24	4.43941	4.42797	7.43878	38	127.312	0.155227	0.137474	4.28419	4.12215	4.26633	0.006414	0.047824	0.025081	4.43941
A39-10-610-cell10-R2_S48	3.58684	3.57002	4.15038	39	120.427	0.122318	0.068049	3.46452	3.36331	3.43939	0.008313	0.019684	0.00723	3.58684
A4-4-169-cell4-R1-S19	5.22985	5.20022	2.83816	41	132.911	0.201027	0.061559	5.02883	4.84002	4.9807	0.018488	0.031302	0.012776	5.22985
A4-4-610-cell4-R1_S31	3.39435	3.37795	5.42347	39	120.504	0.117139	0.080452	3.27721	3.17241	3.25338	0.007433	0.018662	0.006012	3.39435
A41-10-167-cell10-R2_S76	1.02984	1.02753	5.94506	47	127.789	0.070645	0.018414	0.959192	0.8841	0.95458	0.002307	0.048176	0.037547	1.02984
A42-11-169-cell11-R2-S51	3.39181	3.37242	2.9165	41	134.177	0.142446	0.036924	3.24937	3.1012	3.21992	0.010053	0.041198	0.022459	3.39181
A43-12-167-cell12-R2_S10	1.21407	1.21082	5.84285	46	127.524	0.082557	0.022892	1.13151	1.04959	1.12501	0.003254	0.048887	0.036482	1.21407
A44-13-169-cell13-R2-S50	4.03219	4.01372	2.49776	41	135.347	0.156182	0.046678	3.87601	3.72066	3.84508	0.012461	0.030574	0.014853	4.03219
A44-15-610-cell15-R2_S78	4.16307	4.14691	6.12612	39	120.911	0.134705	0.104178	4.02836	3.90556	4.00552	0.006678	0.025038	0.009443	4.16307
A45-14-167-cell14-R2_S19	1.09601	1.09372	5.84285	46	127.774	0.071641	0.019595	1.02437	0.949011	1.01979	0.002295	0.050134	0.03899	1.09601
A46-15-167-cell15-R2_S18	1.24897	1.24627	5.88065	47	128.511	0.082706	0.022414	1.16626	1.08107	1.16086	0.002703	0.056712	0.044297	1.24897
A46-15-169-cell15-R2-S49	3.00025	2.98704	3.38962	41	134.069	0.128361	0.032756	2.87188	2.73711	2.84962	0.009063	0.044638	0.025544	3.00025
A47-16-167-cell16-R2_S75	0.879412	0.877253	5.74843	47	126.712	0.059005	0.015303	0.820407	0.760926	0.816086	0.002162	0.037559	0.028696	0.879412
A47-18-610-cell18-R2_S15	4.79723	4.77542	7.71262	39	119.942	0.180447	0.143444	4.61678	4.47336	4.5854	0.009567	0.02505	0.007565	4.79723
A48-17-167-cell17-R2_S50	0.853211	0.851114	5.81133	47	127.759	0.063797	0.015211	0.789414	0.720788	0.785217	0.0021	0.043941	0.034341	0.853211
A48-19-610-cell19-R2_S77	4.13035	4.1189	8.3698	39	121.014	0.137618	0.147742	3.99273	3.85368	3.97629	0.004988	0.036096	0.015946	4.13035
A49-18-167-cell18-R2_S40	4.04765	4.02978	8.41499	43	134.784	0.081199	0.095647	3.96645	3.86723	3.93068	0.017902	0.026589	0.012404	4.04765
A50-19-169-cell19-R2-S56	2.60348	2.58549	2.65079	41	135.522	0.107238	0.027557	2.49624	2.38463	2.46991	0.008342	0.028808	0.01552	2.60348
A52-21-167-cell21-R2_S9	3.03206	3.02229	4.07165	42	134.22	0.076675	0.063224	2.95538	2.879	2.93584	0.009776	0.02226	0.012449	3.03206
A52-21-169-cell21-R2-S92	2.51151	2.50173	3.59187	42	133.474	0.123486	0.026027	2.38802	2.25913	2.37139	0.006848	0.054896	0.03499	2.51151
A53-22-167-cell22-R2_S8	1.15484	1.152	4.86939	44	129.788	0.071167	0.020727	1.08367	1.01491	1.07799	0.002845	0.041231	0.031082	1.15484
A53-22-169-cell22-R2-S47	3.5284	3.51187	3.09899	41	133.953	0.149589	0.040304	3.37882	3.22513	3.3525	0.009784	0.04818	0.02779	3.5284
A54-23-167-cell23-R2_S7	1.19239	1.18974	5.4174	45	128.885	0.073519	0.023038	1.11887	1.04856	1.11356	0.002656	0.043813	0.033303	1.19239
A55-24-167-cell24-R2_S38	1.52522	1.52163	5.92145	45	128.886	0.099269	0.030451	1.42595	1.32573	1.41876	0.003597	0.063343	0.0486	1.52522
A55-26-610-cell26-R2_S14	2.54482	2.53673	4.80211	39	123.645	0.076948	0.049254	2.46787	2.39117	2.45592	0.003863	0.01603	0.006809	2.54482
A57-26-167-cell26-R2_S49	0.868404	0.866031	4.87279	45	128.118	0.059876	0.014496	0.808528	0.747852	0.803775	0.00238	0.035787	0.026939	0.868404
A58-27-167-cell27-R2_S94	1.03528	1.03341	5.17512	46	128.881	0.06487	0.015748	0.970411	0.908367	0.966679	0.001866	0.041684	0.031705	1.03528
A58-27-169-cell27-R2-S32	2.70307	2.69016	2.47813	41	135.861	0.099009	0.028466	2.60406	2.50237	2.5831	0.008056	0.024148	0.012701	2.70307
A6-6-169-cell6-R1-S82	4.05311	3.99814	3.27226	41	131.506	0.203835	0.045162	3.84927	3.64754	3.77857	0.015735	0.046256	0.027488	4.05311
A6-6-610-cell6-R1_S89	3.82173	3.8082	5.46771	39	123.196	0.129897	0.083871	3.69183	3.58029	3.67075	0.007552	0.020366	0.006737	3.82173
A61-30-167-cell30-R2_S6	0.966119	0.963569	5.63696	46	127.833	0.072264	0.016309	0.893855	0.819069	0.888754	0.002551	0.047532	0.036201	0.966119
A63-2-803-cell2-R1_S12	4.74143	4.71571	6.67681	39	121.395	0.158477	0.125646	4.58295	4.42884	4.55099	0.006244	0.033882	0.012864	4.74143
A64-1-79-cell1-R1_S23	3.91567	3.88357	3.54795	42	120.423	0.143558	0.048159	3.77211	3.61442	3.7298	0.010211	0.04345	0.02361	3.91567
A64-2-273-cell2-R1_S60	1.46091	1.45757	4.8415	44	131.28	0.080262	0.027159	1.38065	1.29836	1.37396	0.003343	0.04868	0.037091	1.46091
A64-2-407-cell2-R1-S15	2.25663	2.24791	5.52152	44	130.508	0.143028	0.024345	2.11361	1.93594	2.09933	0.00555	0.094064	0.065618	2.25663
A64-3-803-cell3-R1_S43	2.15296	2.1411	3.44984	40	130.146	0.091427	0.031447	2.06153	1.96455	2.04467	0.004999	0.03109	0.017936	2.15296
A65-2-79-cell2-R1_S65	2.36292	2.35159	5.4625	43	118.427	0.120257	0.027474	2.24266	2.10045	2.22649	0.004846	0.065226	0.041847	2.36292
A65-4-803-cell4-R1_S4	3.21659	3.19799	4.13263	39	129.984	0.116333	0.05955	3.10026	2.98502	3.07477	0.006885	0.029046	0.014911	3.21659
A66-4-273-cell4-R1_S58	1.71761	1.71322	4.01776	42	132.151	0.07512	0.034939	1.64249	1.57417	1.63369	0.004402	0.031973	0.022397	1.71761
A66-4-407-cell4-R1-S46	2.58086	2.57153	5.46119	43	131.002	0.156828	0.028654	2.42404	2.2317	2.4085	0.0062	0.097592	0.066795	2.58086
A66-5-803-cell5-R1_S61	3.48431	3.46477	3.75286	39	127.763	0.125625	0.061626	3.35869	3.24134	3.33158	0.007567	0.024936	0.010958	3.48431
A67-4-79-cell4-R1_S39	4.34194	4.30682	3.41895	43	120.864	0.146725	0.05218	4.19521	4.03585	4.14845	0.011646	0.04343	0.023014	4.34194
A68-5-79-cell5-R1_S91	6.16102	6.10156	2.80477	42	120.247	0.185737	0.076065	5.97528	5.75862	5.89242	0.023408	0.03305	0.013675	6.16102
A68-7-803-cell7-R1_S94	2.51369	2.5028	5.02209	40	128.778	0.111671	0.042601	2.40202	2.28521	2.3867	0.004429	0.036962	0.019161	2.51369
A69-6-79-cell6-R1_S90	4.91259	4.87323	2.99349	41	121.614	0.162093	0.056376	4.7505	4.57326	4.69808	0.013058	0.045288	0.024397	4.91259
A69-7-273-cell7-R1_S48	1.24053	1.23801	5.69221	45	129.761	0.072046	0.023054	1.16848	1.09114	1.16344	0.002523	0.048612	0.037692	1.24053
A69-7-407-cell7-R1-S72	2.38312	2.37447	5.5511	43	131.213	0.156168	0.025837	2.22695	2.03401	2.21263	0.005669	0.101024	0.070911	2.38312
A7-7-169-cell7-R1-S81	3.54318	3.52109	2.70784	41	132.763	0.149042	0.039336	3.39414	3.25734	3.35836	0.013691	0.02527	0.01092	3.54318
A70-8-407-cell8-R1-S9	2.28449	2.27434	5.37006	44	131.322	0.151737	0.023711	2.13275	1.94119	2.11681	0.005791	0.10176	0.07217	2.28449
A71-10-803-cell10-R1_S76	4.27324	4.24919	6.22195	39	125.514	0.142978	0.120282	4.13026	3.98591	4.09911	0.007105	0.032672	0.013791	4.27324
A71-9-407-cell9-R1-S71	2.52841	2.51927	5.6203	43	131.264	0.164987	0.027062	2.36342	2.15919	2.34796	0.00633	0.103838	0.072578	2.52841
A72-10-273-cell10-R1_S59	2.23068	2.22517	4.02865	42	133.618	0.084225	0.04522	2.14646	2.06595	2.13543	0.00552	0.037349	0.026649	2.23068
A72-10-407-cell10-R1-S7	2.30136	2.29255	5.37989	44	130.615	0.14623	0.02489	2.15513	1.97789	2.14052	0.0058	0.093478	0.064488	2.30136
A72-11-803-cell11-R1_S41	3.70815	3.68629	4.9584	39	129.027	0.136732	0.095999	3.57142	3.43592	3.54186	0.0077	0.02962	0.013984	3.70815
A73-12-803-cell12-R1_S36	3.89774	3.86361	3.82425	41	129.971	0.147992	0.062525	3.74975	3.58307	3.7009	0.014715	0.027576	0.011064	3.89774
A75-13-273-cell13-R1_S28	1.39174	1.38897	4.41976	44	131.52	0.072987	0.024246	1.31875	1.24961	1.31322	0.002772	0.042583	0.032405	1.39174
A75-13-407-cell13-R1-S45	2.37206	2.36343	5.66757	44	131.436	0.15333	0.025596	2.21873	2.0234	2.20439	0.005711	0.102254	0.071521	2.37206
A75-14-803-cell14-R1_S55	4.27118	4.23977	4.13512	40	126.282	0.156666	0.083576	4.11452	3.95647	4.07137	0.011736	0.025248	0.009642	4.27118
A76-13-79-cell13-R1_S36	3.49242	3.4681	3.52357	42	122.336	0.11549	0.040061	3.37693	3.24609	3.34408	0.008529	0.040408	0.023007	3.49242
A76-14-273-cell14-R1_S2	1.95621	1.95229	5.29688	45	130.371	0.116194	0.039264	1.84001	1.72138	1.83217	0.003926	0.077306	0.06139	1.95621
A76-14-407-cell14-R1-S3	1.95351	1.94591	5.69302	44	130.56	0.137653	0.019984	1.81586	1.63461	1.80325	0.005003	0.096958	0.068777	1.95351
A76-15-803-cell15-R1_S35	4.43962	4.41972	6.43882	38	125.129	0.149012	0.134563	4.29061	4.1469	4.26391	0.006806	0.030012	0.012085	4.43962
A77-14-79-cell14-R1_S71	4.21968	4.18738	3.22106	41	122.565	0.146777	0.049491	4.07291	3.91289	4.02918	0.011422	0.044026	0.024537	4.21968
A77-16-803-cell16-R1_S34	4.13884	4.11531	5.04896	39	127.256	0.144918	0.102181	3.99392	3.85123	3.96156	0.008827	0.028274	0.012072	4.13884
A78-16-273-cell16-R1_S27	1.58136	1.5777	4.03503	42	131.667	0.075043	0.030867	1.50631	1.43804	1.49899	0.003666	0.034231	0.025026	1.58136
A78-17-803-cell17-R1_S25	2.68612	2.67288	5.1118	39	130.71	0.105961	0.063556	2.58016	2.46571	2.56127	0.005655	0.032556	0.017486	2.68612
A8-8-167-cell8-R1_S80	1.10571	1.10291	4.99371	44	129.368	0.066965	0.020379	1.03874	0.975653	1.03313	0.002807	0.036281	0.026757	1.10571
A80-19-803-cell19-R1_S33	3.22305	3.20481	3.86558	40	130.209	0.109555	0.055921	3.11349	3.0013	3.08826	0.006997	0.026354	0.01285	3.22305
A81-19-407-cell19-R1-S65	2.37993	2.37188	5.23787	43	131.208	0.14105	0.025604	2.23888	2.07007	2.22547	0.005358	0.086648	0.059727	2.37993
A81-20-803-cell20-R1_S93	3.0857	3.06046	3.31912	40	128.943	0.112808	0.048914	2.97289	2.85871	2.93813	0.009526	0.02004	0.00776	3.0857
A82-19-79-cell19-R1_S64	3.85858	3.82455	3.03513	43	120.935	0.118417	0.042331	3.74017	3.60862	3.69574	0.010391	0.034042	0.017699	3.85858
A82-20-273-cell20-R1_S57	1.13672	1.1348	5.40424	45	129.608	0.067524	0.019567	1.06919	0.998108	1.06534	0.001927	0.047346	0.037463	1.13672
A83-20-79-cell20-R1_S63	3.09897	3.07482	3.6255	43	120.474	0.114016	0.035458	2.98496	2.86507	2.95353	0.007269	0.039794	0.022894	3.09897
A83-21-407-cell21-R1-S22	2.49676	2.48793	5.09925	43	131.696	0.15987	0.02663	2.33689	2.14604	2.32203	0.006024	0.09817	0.068571	2.49676
A83-22-803-cell22-R1_S92	3.16694	3.15294	5.97479	39	129.856	0.13771	0.076299	3.02923	2.88536	3.00913	0.006109	0.040558	0.019435	3.16694
A84-23-803-cell23-R1_S3	4.81525	4.78675	6.25122	39	124.076	0.177046	0.143366	4.6382	4.47078	4.60107	0.008638	0.033092	0.012079	4.81525
A85-22-79-cell22-R1_S62	3.25286	3.22486	3.1671	43	121.615	0.111449	0.035858	3.14141	3.01496	3.10477	0.008639	0.036846	0.020719	3.25286
A86-24-273-cell24-R1_S45	1.65535	1.65212	4.33293	43	132.227	0.065319	0.032314	1.59003	1.52709	1.58356	0.003243	0.035537	0.026402	1.65535
A86-25-803-cell25-R1_S67	3.60115	3.58185	4.52461	39	126.744	0.120258	0.07313	3.48089	3.36052	3.45501	0.006589	0.026402	0.011755	3.60115
A87-25-273-cell25-R1_S44	2.97246	2.96586	4.00027	43	135.066	0.062974	0.065207	2.90948	2.84363	2.89629	0.006596	0.026056	0.017286	2.97246
A87-26-803-cell26-R1_S81	4.50987	4.48435	5.87082	39	124.399	0.139916	0.119831	4.36995	4.2267	4.33738	0.007048	0.029968	0.012833	4.50987
A88-25-79-cell25-R1_S14	3.58855	3.56127	3.68617	43	120.584	0.130628	0.043506	3.45793	3.31597	3.42189	0.008757	0.046506	0.026659	3.58855
A88-26-407-cell26-R1-S1	2.15724	2.14825	5.12632	42	131.598	0.12917	0.023203	2.02807	1.8732	2.01299	0.006095	0.076302	0.050672	2.15724
A88-27-803-cell27-R1_S2	4.30778	4.2857	6.22874	39	124.757	0.14764	0.104972	4.16014	4.00688	4.1313	0.006759	0.036226	0.015659	4.30778
A89-26-79-cell26-R1_S13	4.22655	4.17461	3.17027	43	122.066	0.139213	0.051537	4.08734	3.91959	4.02144	0.013956	0.03782	0.018942	4.22655
A89-27-273-cell27-R1_S35	2.03094	2.02699	4.42454	42	132.99	0.082061	0.040859	1.94888	1.87015	1.94096	0.003964	0.043714	0.032628	2.03094
A89-28-803-cell28-R1_S7	3.88237	3.86125	5.81799	40	126.182	0.148618	0.08819	3.73375	3.57628	3.70603	0.006606	0.044124	0.021775	3.88237
A9-9-169-cell9-R1-S18	4.21887	4.18151	3.7932	40	130.611	0.205387	0.048934	4.01348	3.81939	3.95656	0.01956	0.033542	0.012831	4.21887
A9-9-610-cell9-R1_S28	3.85568	3.83883	5.41523	39	128.145	0.164653	0.077402	3.69103	3.53847	3.66313	0.011054	0.027562	0.009601	3.85568
A90-1-803-cell1-R2_S6	4.49806	4.47905	8.35045	38	124.191	0.165701	0.172588	4.33236	4.16426	4.30682	0.006528	0.040636	0.017215	4.49806
A90-27-79-cell27-R1_S12	3.79604	3.76606	3.9792	42	120.41	0.145749	0.056179	3.6503	3.49488	3.61122	0.009097	0.047764	0.026984	3.79604
A91-2-803-cell2-R2_S1	4.51735	4.49494	5.94185	39	124.68	0.16607	0.117195	4.35128	4.19457	4.32112	0.007756	0.033398	0.013601	4.51735
A91-29-273-cell29-R1_S56	1.17245	1.1703	4.7786	44	130.995	0.056416	0.021725	1.11604	1.05864	1.11172	0.002159	0.035573	0.027407	1.17245
A91-29-407-cell29-R1-S43	2.46682	2.4576	5.68527	44	130.874	0.171954	0.026363	2.29487	2.08241	2.2796	0.006047	0.113022	0.078549	2.46682
A92-29-79-cell29-R1_S77	5.32251	5.27369	2.66364	42	121.956	0.185311	0.063899	5.1372	4.93746	5.0709	0.017485	0.037194	0.01698	5.32251
A92-3-803-cell3-R2_S66	3.91673	3.90235	7.03372	39	126.556	0.13225	0.12642	3.78448	3.64429	3.76476	0.00534	0.036734	0.017397	3.91673
A92-30-273-cell30-R1_S4	1.67888	1.67621	4.6957	43	132.156	0.072858	0.032882	1.60603	1.53372	1.60068	0.002676	0.047611	0.037017	1.67888
A93-30-79-cell30-R1_S61	3.1259	3.10348	3.62241	43	121.091	0.147647	0.033225	2.97825	2.82536	2.94744	0.008385	0.053234	0.031839	3.1259
A93-31-407-cell31-R1-S42	2.02789	2.02081	5.91187	44	130.924	0.133682	0.020006	1.8942	1.7154	1.88257	0.004557	0.097478	0.069459	2.02789
A94-1-273-cell1-R2_S91	1.61906	1.61625	4.87777	43	130.921	0.077267	0.030244	1.54179	1.46946	1.53617	0.002812	0.045533	0.034327	1.61906
A94-1-407-cell1-R2-S20	2.10742	2.10046	5.501	43	132.034	0.098125	0.023401	2.0093	1.88226	1.99788	0.004454	0.07002	0.048438	2.10742
A94-31-79-cell31-R1_S53	3.18453	3.15869	3.47399	43	121.666	0.16004	0.03555	3.02449	2.85953	2.98941	0.009245	0.053346	0.031729	3.18453
A95-2-273-cell2-R2_S55	1.29487	1.2921	5.09816	44	129.848	0.069623	0.024287	1.22525	1.15704	1.2197	0.002774	0.040817	0.030862	1.29487
A95-32-79-cell32-R1_S76	4.22091	4.18622	3.38725	42	116.563	0.151334	0.049723	4.06957	3.90781	4.02433	0.010562	0.040118	0.020635	4.22091
A95-6-803-cell6-R2_S91	4.32518	4.30487	5.82388	39	126.411	0.13925	0.109473	4.18593	4.04285	4.15857	0.007054	0.03416	0.015205	4.32518
A96-7-803-cell7-R2_S32	1.85893	1.84865	2.89706	41	132.41	0.068683	0.025234	1.79025	1.71386	1.77562	0.00435	0.02591	0.015903	1.85893
B1-4-273-cell4-R2_S157	1.4975	1.49467	4.45296	44	129.987	0.078703	0.025571	1.4188	1.34419	1.41313	0.00284	0.047497	0.036129	1.4975
B1-4-407-cell4-R2-S103	3.14446	3.13515	6.91533	44	134.094	0.180993	0.046153	2.96347	2.7278	2.94779	0.006366	0.134328	0.097037	3.14446
B10-13-273-cell13-R2_S158	0.625259	0.624379	4.67415	46	128.015	0.0366	0.009177	0.588659	0.552163	0.586897	0.000882	0.024712	0.019202	0.625259
B10-13-407-cell13-R2-S179	3.39085	3.38103	7.54182	45	134.164	0.202258	0.049284	3.18859	2.90912	3.17221	0.006563	0.165004	0.121782	3.39085
B10-17-803-cell17-R2_S105	3.7348	3.71406	4.1038	42	127.887	0.145138	0.057806	3.58966	3.43115	3.56055	0.008376	0.057402	0.035019	3.7348
B11-11-79-cell11-R2_S122	4.15523	4.12612	3.51652	42	121.049	0.167762	0.049265	3.98747	3.79993	3.94707	0.011292	0.059764	0.035816	4.15523
B11-14-273-cell14-R2_S177	1.41152	1.40874	4.81905	44	128.986	0.074381	0.024528	1.33714	1.26777	1.33157	0.002785	0.042807	0.032139	1.41152
B11-18-803-cell18-R2_S151	3.93562	3.90849	3.12713	42	129.094	0.138941	0.057922	3.79668	3.64346	3.75935	0.010201	0.04268	0.024142	3.93562
B12-12-79-cell12-R2_S185	3.37208	3.34797	3.30632	41	121.985	0.135242	0.036398	3.23683	3.09291	3.20303	0.009694	0.046428	0.027211	3.37208
B12-15-273-cell15-R2_S183	1.49046	1.48772	4.38725	44	130.872	0.070795	0.02502	1.41966	1.34985	1.41419	0.00274	0.045167	0.034267	1.49046
B13-16-273-cell16-R2_S192	1.50775	1.50544	4.64987	44	130.767	0.061103	0.02584	1.44664	1.38724	1.44203	0.002307	0.038052	0.02881	1.50775
B13-16-407-cell16-R2-S157	3.7389	3.72796	7.10875	44	133.935	0.214947	0.055482	3.52395	3.24645	3.50587	0.007146	0.161628	0.11665	3.7389
B13-20-803-cell20-R2_S137	5.40827	5.3641	2.9345	41	127.928	0.200594	0.08019	5.20767	5.00289	5.14538	0.01813	0.038076	0.016563	5.40827
B14-17-407-cell17-R2-S99	3.496	3.48623	7.7268	44	134.001	0.216763	0.060028	3.27924	2.99494	3.26279	0.00668	0.165238	0.120843	3.496
B14-21-803-cell21-R2_S145	5.59915	5.5473	2.8991	42	126.413	0.192003	0.084715	5.40715	5.19716	5.33772	0.017586	0.035756	0.015311	5.59915
B15-15-79-cell15-R2_S163	3.20454	3.18326	4.09633	42	121.332	0.147701	0.03741	3.05684	2.88695	3.02718	0.008382	0.064052	0.040392	3.20454
B15-18-273-cell18-R2_S121	1.5111	1.50794	4.41974	44	130.208	0.081559	0.025689	1.42954	1.35193	1.42321	0.003169	0.046736	0.03534	1.5111
B15-18-407-cell18-R2-S168	4.7596	4.74495	6.14572	42	136.03	0.187554	0.076051	4.57205	4.32881	4.54772	0.009676	0.124376	0.085269	4.7596
B15-22-803-cell22-R2_S104	4.6884	4.65834	3.25122	41	130.123	0.178247	0.07263	4.51016	4.329	4.46713	0.012969	0.043842	0.0228	4.6884
B16-19-407-cell19-R2-S185	3.0847	3.07549	6.2071	44	134.194	0.167995	0.039687	2.9167	2.70395	2.90139	0.006103	0.120384	0.085686	3.0847
B16-23-803-cell23-R2_S187	5.68507	5.63605	2.77386	42	128.864	0.215737	0.083375	5.46934	5.24557	5.39973	0.020587	0.040948	0.017628	5.68507
B17-20-273-cell20-R2_S152	1.71701	1.71367	4.3907	44	130.63	0.077385	0.030806	1.63963	1.5666	1.63293	0.003352	0.042546	0.031915	1.71701
B17-20-407-cell20-R2-S137	7.74622	7.70201	3.94696	42	138.243	0.193568	0.120428	7.55265	7.29967	7.47647	0.031979	0.04204	0.019044	7.74622
B17-24-803-cell24-R2_S186	4.87443	4.83964	2.88141	41	129.562	0.163588	0.072607	4.71084	4.53956	4.66299	0.013067	0.039124	0.019421	4.87443
B18-18-79-cell18-R2_S154	4.53378	4.49596	3.19134	41	122.925	0.181604	0.054997	4.35218	4.1527	4.2985	0.015865	0.056104	0.031513	4.53378
B19-19-79-cell19-R2_S184	3.12045	3.09711	4.0309	42	120.898	0.145032	0.032843	2.97542	2.81282	2.94323	0.008854	0.064286	0.040466	3.12045
B19-22-273-cell22-R2_S103	2.07694	2.07268	3.56323	43	133.17	0.057335	0.039333	2.0196	1.96488	2.01107	0.004275	0.027227	0.018825	2.07694
B2-9-803-cell9-R2_S138	4.2742	4.24811	3.22194	41	130.15	0.165722	0.065163	4.10847	3.93457	4.07107	0.011318	0.050122	0.028755	4.2742
B20-23-273-cell23-R2_S156	1.84254	1.83792	3.39987	42	132	0.068423	0.033543	1.77412	1.71438	1.76487	0.004625	0.027579	0.018959	1.84254
B20-27-803-cell27-R2_S172	4.6983	4.6667	3.1188	41	130.184	0.155368	0.070702	4.54293	4.37539	4.49897	0.012366	0.040922	0.021398	4.6983
B22-22-79-cell22-R2_S101	5.30703	5.2657	3.08947	40	120.837	0.191406	0.071085	5.11563	4.91331	5.05827	0.01603	0.049582	0.025827	5.30703
B22-25-407-cell25-R2-S112	2.88236	2.87418	7.21194	44	133.868	0.183154	0.040627	2.69921	2.45164	2.68548	0.005551	0.14518	0.10595	2.88236
B23-23-79-cell23-R2_S113	6.81573	6.76468	3.01111	40	120.752	0.222333	0.108415	6.5934	6.34438	6.52197	0.02038	0.04169	0.01868	6.81573
B23-26-273-cell26-R2_S181	2.01425	2.0107	3.99621	43	131.777	0.070032	0.035817	1.94422	1.88021	1.93711	0.003556	0.036619	0.026201	2.01425
B24-27-273-cell27-R2_S155	1.36181	1.35898	4.24122	44	131.005	0.06173	0.024355	1.30008	1.2412	1.29442	0.002831	0.033757	0.025272	1.36181
B24-27-407-cell27-R2-S101	8.01776	7.96158	3.67182	41	138.036	0.211568	0.133401	7.80619	7.5401	7.71969	0.030323	0.041568	0.018542	8.01776
B24-31-803-cell31-R2_S136	5.13219	5.10005	3.35227	41	128.88	0.165318	0.078862	4.96688	4.79167	4.92257	0.01216	0.04533	0.024244	5.13219
B25-28-273-cell28-R2_S102	1.52526	1.52256	4.69886	44	131.192	0.072768	0.027511	1.4525	1.38159	1.44707	0.002715	0.045398	0.034381	1.52526
B25-32-803-cell32-R2_S135	5.56976	5.52185	2.95591	41	129.626	0.20997	0.086367	5.35979	5.1346	5.29223	0.019645	0.042616	0.019101	5.56976
B27-30-273-cell30-R2_S106	1.05467	1.05295	5.58849	46	128.542	0.063366	0.017717	0.991307	0.924072	0.987856	0.001726	0.046408	0.036382	1.05467
B3-3-79-cell3-R2_S130	4.45815	4.42338	3.31115	41	123.145	0.179346	0.055049	4.27881	4.08203	4.22999	0.01405	0.056138	0.032069	4.45815
B3-6-273-cell6-R2_S116	1.6569	1.65377	4.86599	44	129.705	0.08869	0.029247	1.56821	1.48459	1.56194	0.003138	0.052449	0.039794	1.6569
B30-2-181-cell2-R1-S109	3.18529	3.17431	6.16177	43	133.467	0.211057	0.045098	2.97424	2.71832	2.95566	0.00759	0.139122	0.097458	3.18529
B31-3-181-cell3-R1-S120	2.93006	2.92059	6.92754	44	134.227	0.180238	0.044331	2.74983	2.50696	2.73388	0.006471	0.129242	0.09056	2.93006
B31-3-549-cell3-R1_S172	0.843832	0.842504	5.89602	46	127.802	0.051485	0.013748	0.792347	0.73946	0.78969	0.001329	0.036172	0.027825	0.843832
B31-31-79-cell31-R2_S146	5.57697	5.5164	2.85958	42	122.008	0.180776	0.073716	5.3962	5.1671	5.31059	0.02503	0.033796	0.014061	5.57697
B32-1-787-cell1-R1_S161	3.16579	3.15124	4.76202	43	121.155	0.137995	0.037179	3.0278	2.86519	3.00636	0.00689	0.074766	0.049525	3.16579
B32-4-181-cell4-R1-S145	4.29888	4.28441	5.19334	42	135.067	0.213577	0.062305	4.08531	3.83208	4.06132	0.009515	0.12643	0.087324	4.29888
B32-4-549-cell4-R1_S101	0.934221	0.932748	5.78434	46	127.972	0.058333	0.014898	0.875888	0.814972	0.872942	0.001473	0.04152	0.032126	0.934221
B33-5-181-cell5-R1-S184	2.9839	2.97425	6.21683	43	134.07	0.181171	0.0369	2.80273	2.56896	2.78618	0.006897	0.12574	0.087017	2.9839
B33-5-549-cell5-R1_S130	0.839009	0.837501	5.60115	45	128.318	0.044821	0.013745	0.794188	0.746812	0.791169	0.001511	0.031231	0.023921	0.839009
B35-7-181-cell7-R1-S104	3.26577	3.256	7.10551	44	133.75	0.225098	0.047041	3.04067	2.73693	3.02408	0.00682	0.170764	0.123484	3.26577
B35-7-549-cell7-R1_S125	0.865855	0.864484	6.19235	45	128.309	0.051885	0.014088	0.81397	0.759608	0.811227	0.001372	0.037232	0.028629	0.865855
B36-5-787-cell5-R1_S167	3.09141	3.07436	4.59803	42	121.494	0.127061	0.036385	2.96435	2.81598	2.94039	0.006907	0.066818	0.043303	3.09141
B36-8-181-cell8-R1-S116	3.39327	3.38243	6.4114	43	133.633	0.219846	0.048	3.17343	2.89033	3.15478	0.007809	0.15337	0.108019	3.39327
B36-8-549-cell8-R1_S105	1.01779	1.01582	5.67119	45	127.59	0.06748	0.017237	0.950306	0.882598	0.946372	0.001968	0.044163	0.033448	1.01779
B37-9-181-cell9-R1-S176	3.17874	3.16912	7.60979	44	134.199	0.19205	0.046523	2.98669	2.72426	2.97018	0.006892	0.150198	0.107708	3.17874
B38-10-181-cell10-R1-S183	3.26241	3.25184	6.29143	43	134.041	0.210058	0.043173	3.05235	2.78267	3.03431	0.007475	0.145062	0.102112	3.26241
B38-10-549-cell10-R1_S171	1.11997	1.11792	5.77009	45	128.085	0.067589	0.018923	1.05239	0.986775	1.04827	0.00206	0.044152	0.033579	1.11997
B4-7-273-cell7-R2_S108	1.08068	1.07859	5.10908	43	128.977	0.058636	0.019383	1.02205	0.965122	1.01785	0.002102	0.035152	0.026438	1.08068
B40-12-181-cell12-R1-S108	2.86907	2.85867	7.82547	45	134.285	0.185774	0.04263	2.6833	2.41315	2.66609	0.006809	0.143898	0.102869	2.86907
B41-13-181-cell13-R1-S119	2.79334	2.77273	7.57371	43	134.733	0.176882	0.041715	2.61646	2.36181	2.58798	0.007863	0.127172	0.085448	2.79334
B42-14-181-cell14-R1-S144	5.54472	5.52231	3.48927	41	135.319	0.181086	0.090169	5.36364	5.17263	5.32651	0.014712	0.045556	0.025364	5.54472
B43-12-787-cell12-R1_S100	3.36586	3.34465	4.24123	42	120.951	0.142047	0.03963	3.22381	3.0623	3.19406	0.008547	0.068932	0.044535	3.36586
B45-17-549-cell17-R1_S154	0.858708	0.857319	5.78347	46	128.309	0.050536	0.013773	0.808172	0.754509	0.805393	0.00139	0.036031	0.027844	0.858708
B46-15-787-cell15-R1_S152	4.64443	4.61368	3.6713	42	116.647	0.129125	0.057071	4.5153	4.34935	4.47435	0.010207	0.053342	0.031976	4.64443
B46-18-181-cell18-R1-S131	3.22271	3.20606	4.38353	42	136.328	0.148895	0.047348	3.07381	2.90821	3.04704	0.010122	0.063234	0.040443	3.22271
B46-18-549-cell18-R1_S179	0.828609	0.827158	5.5637	45	128.553	0.04817	0.013764	0.780439	0.730189	0.777535	0.001453	0.0333	0.025659	0.828609
B47-16-787-cell16-R1_S151	3.19959	3.18142	4.55333	43	121.127	0.138269	0.036539	3.06132	2.89831	3.03594	0.00721	0.074014	0.049066	3.19959
B47-19-549-cell19-R1_S148	0.660645	0.659425	5.05703	46	127.063	0.04165	0.010106	0.618995	0.57784	0.616555	0.00122	0.026202	0.019697	0.660645
B48-20-181-cell20-R1-S155	2.99597	2.98465	6.82825	43	134.91	0.169292	0.042469	2.82667	2.59479	2.80711	0.008246	0.120054	0.080324	2.99597
B48-20-549-cell20-R1_S147	0.726536	0.725383	5.6203	46	127.218	0.042994	0.011285	0.683542	0.637936	0.681235	0.001154	0.030797	0.023482	0.726536
B5-12-803-cell12-R2_S166	3.53526	3.5175	4.03248	42	129.813	0.133363	0.053172	3.40189	3.25339	3.37631	0.007825	0.055064	0.034471	3.53526
B5-8-273-cell8-R2_S141	1.49837	1.49571	4.79424	44	129.468	0.072702	0.027014	1.42566	1.3564	1.42036	0.002655	0.042999	0.032179	1.49837
B51-23-181-cell23-R1-S175	2.65949	2.64959	6.53106	44	134.618	0.156114	0.03548	2.50338	2.28262	2.4868	0.006669	0.1155	0.079564	2.65949
B51-23-549-cell23-R1_S99	0.818429	0.81712	6.04214	45	127.297	0.051353	0.013739	0.767076	0.715458	0.764457	0.00131	0.033481	0.025443	0.818429
B52-21-787-cell21-R1_S150	3.67239	3.63916	3.22138	42	121.314	0.119834	0.041214	3.55255	3.41231	3.5091	0.010225	0.042286	0.024072	3.67239
B52-24-181-cell24-R1-S98	2.36807	2.36037	6.42138	43	133.721	0.145304	0.037242	2.22277	2.03922	2.21028	0.00479	0.091978	0.061765	2.36807
B53-22-787-cell22-R1_S102	2.97414	2.95738	4.39146	42	121.671	0.125065	0.035597	2.84907	2.7028	2.82539	0.006925	0.06682	0.045078	2.97414
B53-25-181-cell25-R1-S111	3.52012	3.5084	7.02764	43	134.41	0.2128	0.057114	3.30732	3.01754	3.28743	0.008169	0.159796	0.112861	3.52012
B53-25-549-cell25-R1_S98	1.70865	1.70434	3.53046	41	132.713	0.066087	0.031074	1.64256	1.58266	1.63393	0.004321	0.024351	0.016482	1.70865
B55-24-787-cell24-R1_S119	5.28235	5.2491	4.7319	42	115.582	0.202218	0.070127	5.08013	4.85421	5.03405	0.012828	0.083538	0.048577	5.28235
B55-27-181-cell27-R1-S118	4.59037	4.57281	6.88448	42	135.653	0.185684	0.076284	4.40468	4.145	4.37566	0.01147	0.124142	0.080308	4.59037
B56-25-787-cell25-R1_S139	2.86903	2.85569	6.05675	44	118.135	0.136586	0.033427	2.73245	2.56217	2.71332	0.005785	0.084316	0.057198	2.86903
B56-28-181-cell28-R1-S142	3.44833	3.4357	7.04554	44	134.778	0.188431	0.050103	3.2599	2.99014	3.23865	0.008623	0.144776	0.102105	3.44833
B56-28-549-cell28-R1_S190	0.972872	0.971144	5.76396	46	128.452	0.057891	0.015582	0.914981	0.855958	0.911523	0.00173	0.038603	0.029481	0.972872
B57-29-181-cell29-R1-S154	3.19178	3.17796	4.83431	42	136.41	0.161744	0.046109	3.03003	2.83345	3.0062	0.010019	0.07038	0.043439	3.19178
B58-30-181-cell30-R1-S153	4.35191	4.33193	3.66999	41	136.662	0.174154	0.066365	4.17775	4.00605	4.14585	0.011927	0.054614	0.031955	4.35191
B6-13-803-cell13-R2_S126	3.49883	3.47825	3.56889	41	130.764	0.138959	0.051937	3.35987	3.20825	3.33051	0.008784	0.05112	0.031562	3.49883
B6-6-79-cell6-R2_S157	2.70704	2.68597	3.8578	42	120.819	0.124925	0.030753	2.58212	2.43573	2.55346	0.007588	0.051552	0.031487	2.70704
B6-9-273-cell9-R2_S115	1.52001	1.51642	4.0688	43	130.151	0.077636	0.027461	1.44238	1.37442	1.43518	0.003602	0.037584	0.027108	1.52001
B60-1-181-cell1-R2-S127	2.35092	2.34554	5.90808	43	135.161	0.126498	0.029136	2.22442	2.06494	2.2153	0.003734	0.101644	0.074491	2.35092
B60-29-787-cell29-R1_S138	3.44759	3.42818	4.39017	42	119.452	0.125188	0.040496	3.32241	3.173	3.29544	0.007553	0.063804	0.040764	3.44759
B61-2-181-cell2-R2-S114	3.09228	3.08509	6.05766	42	136.156	0.147084	0.058038	2.9452	2.76708	2.9331	0.004909	0.10905	0.079824	3.09228
B62-1-787-cell1-R2_S125	3.79854	3.77262	3.83026	42	121.121	0.154845	0.043393	3.6437	3.46918	3.60762	0.010157	0.06579	0.041176	3.79854
B62-3-549-cell3-R2_S170	3.07835	3.06491	3.30411	43	132.565	0.072533	0.053454	3.00581	2.9304	2.97892	0.013456	0.015083	0.00741	3.07835
B63-4-181-cell4-R2-S113	2.97911	2.97189	5.63975	43	135.397	0.158182	0.040703	2.82093	2.62874	2.80898	0.004731	0.1187	0.088001	2.97911
B64-3-787-cell3-R2_S137	2.98316	2.96805	5.38591	43	117.144	0.134753	0.035251	2.8484	2.69421	2.82606	0.007235	0.066758	0.042046	2.98316
B64-5-181-cell5-R2-S129	5.40066	5.38405	3.92702	41	137.949	0.152811	0.085403	5.24785	5.07358	5.22028	0.010963	0.073824	0.050034	5.40066
B66-7-181-cell7-R2-S160	3.14383	3.13628	4.38607	41	136.777	0.130649	0.041602	3.01319	2.86487	2.99983	0.005803	0.080344	0.057311	3.14383
B67-8-181-cell8-R2-S159	3.4901	3.48241	6.08249	44	134.739	0.1975	0.049165	3.2926	3.06547	3.27934	0.005575	0.147788	0.112046	3.4901
B68-7-787-cell7-R2_S118	3.42237	3.40021	4.51165	42	120.974	0.14719	0.043372	3.27518	3.10315	3.24421	0.008811	0.070334	0.044567	3.42237
B68-9-181-cell9-R2-S126	3.495	3.48579	4.9361	43	136.402	0.165318	0.047596	3.32968	3.13855	3.31379	0.006683	0.110822	0.080325	3.495
B68-9-549-cell9-R2_S119	2.17548	2.16956	3.56433	41	133.211	0.086452	0.041658	2.08903	2.00853	2.07718	0.00593	0.031109	0.021276	2.17548
B69-10-549-cell10-R2_S159	2.22237	2.21603	3.52172	42	133.229	0.08528	0.041513	2.13709	2.06148	2.1244	0.00635	0.029231	0.01946	2.22237
B70-11-181-cell11-R2-S181	4.59095	4.57964	4.723	42	136.319	0.179846	0.06361	4.41111	4.20638	4.39163	0.008162	0.110828	0.077601	4.59095
B70-9-787-cell9-R2_S99	3.07643	3.05901	4.44602	42	120.303	0.13163	0.036797	2.9448	2.79602	2.91981	0.007571	0.064902	0.042215	3.07643
B71-10-787-cell10-R2_S174	2.88146	2.8625	3.81736	42	121.564	0.116889	0.031262	2.76458	2.62703	2.73775	0.007864	0.054764	0.035009	2.88146
B71-12-181-cell12-R2-S141	3.51935	3.50999	6.94046	42	134.979	0.205702	0.054748	3.31365	3.04965	3.29788	0.006413	0.158274	0.11289	3.51935
B72-13-181-cell13-R2-S152	3.42301	3.41523	6.47039	44	135.243	0.197296	0.047435	3.22571	2.97454	3.21204	0.005897	0.156712	0.118319	3.42301
B72-13-549-cell13-R2_S187	1.37711	1.37372	3.93896	43	131.289	0.0672	0.022536	1.30991	1.24665	1.30311	0.003403	0.032852	0.023624	1.37711
B74-13-787-cell13-R2_S112	2.41549	2.40407	5.85509	43	118.93	0.113912	0.027959	2.30158	2.16099	2.28501	0.005147	0.070092	0.047233	2.41549
B75-14-787-cell14-R2_S111	2.76312	2.74845	5.2	43	117.257	0.123228	0.031715	2.63989	2.49527	2.6185	0.006723	0.065282	0.042258	2.76312
B75-16-181-cell16-R2-S151	3.36074	3.35135	4.62857	43	136.206	0.126655	0.044859	3.23409	3.09026	3.21776	0.006937	0.074404	0.050875	3.36074
B75-16-549-cell16-R2_S165	2.20697	2.20135	3.62914	41	132.738	0.088286	0.041655	2.11868	2.04085	2.10742	0.005639	0.033359	0.02308	2.20697
B76-17-181-cell17-R2-S171	5.02849	5.01209	4.11828	41	137.952	0.124974	0.079989	4.90352	4.76354	4.87538	0.011736	0.039106	0.022564	5.02849
B76-17-549-cell17-R2_S144	1.70964	1.70498	3.57432	41	132.223	0.072583	0.031957	1.63706	1.57026	1.62774	0.004662	0.027888	0.019326	1.70964
B78-17-787-cell17-R2_S135	2.74136	2.72806	5.60468	44	118.949	0.132573	0.031746	2.60879	2.44662	2.58939	0.006091	0.076806	0.051115	2.74136
B78-19-181-cell19-R2-S125	3.48036	3.47157	5.36201	43	135.973	0.174103	0.046072	3.30625	3.09817	3.29095	0.006517	0.12231	0.089048	3.48036
B78-19-549-cell19-R2_S164	1.31855	1.31611	4.59081	44	130.409	0.070215	0.023036	1.24834	1.18069	1.24345	0.002446	0.040393	0.030792	1.31855
B79-18-787-cell18-R2_S123	2.77193	2.75553	3.8452	43	120.475	0.11127	0.028819	2.66066	2.5315	2.63757	0.006692	0.054584	0.035485	2.77193
B79-20-181-cell20-R2-S117	3.99953	3.98904	6.93554	44	135.498	0.212232	0.062249	3.7873	3.50799	3.76987	0.006941	0.169244	0.126963	3.99953
B8-11-273-cell11-R2_S107	3.68389	3.66509	4.46025	42	134.839	0.099706	0.074175	3.58419	3.47327	3.54655	0.018836	0.02097	0.010318	3.68389
B81-22-181-cell22-R2-S124	5.57199	5.54234	4.17596	42	136.464	0.155261	0.079485	5.41673	5.24719	5.37135	0.015724	0.039316	0.021229	5.57199
B82-23-549-cell23-R2_S185	1.35279	1.34973	4.21614	42	130.504	0.068668	0.022186	1.28412	1.22084	1.278	0.003058	0.034139	0.024403	1.35279
B83-22-787-cell22-R2_S133	2.81322	2.79804	5.14278	44	118.046	0.132905	0.030528	2.68031	2.52599	2.6581	0.007028	0.068834	0.044453	2.81322
B83-24-181-cell24-R2-S138	4.22936	4.21927	6.29279	43	135.33	0.200332	0.061176	4.02903	3.78746	4.01185	0.00709	0.143474	0.102616	4.22936
B83-24-549-cell24-R2_S118	1.35281	1.34966	4.4476	43	130.969	0.068742	0.024347	1.28407	1.2173	1.27776	0.003159	0.035905	0.026462	1.35281
B84-23-787-cell23-R2_S116	2.67875	2.66399	6.65252	43	118.19	0.134086	0.034274	2.54466	2.3741	2.52345	0.00645	0.079234	0.051326	2.67875
B84-25-549-cell25-R2_S117	1.90623	1.90154	4.18544	42	131.862	0.079601	0.035847	1.82663	1.75443	1.81724	0.004696	0.033572	0.023228	1.90623
B85-26-181-cell26-R2-S170	2.64122	2.63411	6.27311	44	134.668	0.136477	0.032445	2.50474	2.32829	2.49334	0.004293	0.108426	0.078735	2.64122
B86-25-787-cell25-R2_S107	3.14899	3.13041	6.20245	42	117.526	0.160065	0.039876	2.98892	2.79988	2.96171	0.008638	0.084644	0.053936	3.14899
B86-27-181-cell27-R2-S123	3.14241	3.13477	6.61153	44	134.713	0.191799	0.044003	2.95062	2.70675	2.93744	0.005527	0.153824	0.115297	3.14241
B86-27-549-cell27-R2_S123	1.94016	1.93459	3.71644	43	131.609	0.089479	0.036302	1.85068	1.76982	1.83953	0.00558	0.038643	0.027641	1.94016
B87-26-787-cell26-R2_S164	4.38716	4.35205	3.18622	42	112.654	0.121608	0.050344	4.26556	4.12016	4.2203	0.010144	0.036312	0.019238	4.38716
B87-28-181-cell28-R2-S135	5.14017	5.0656	4.79184	41	136.721	0.19681	0.081734	4.94336	4.70104	4.85033	0.018456	0.039764	0.019811	5.14017
B88-29-181-cell29-R2-S166	2.54044	2.53421	5.89689	43	136.129	0.143932	0.036121	2.3965	2.21144	2.38581	0.004464	0.107282	0.077525	2.54044
B88-29-549-cell29-R2_S150	0.785773	0.784549	5.9586	45	129.771	0.044338	0.012829	0.741435	0.6955	0.738984	0.001227	0.031165	0.024217	0.785773
B89-28-787-cell28-R2_S132	2.89655	2.88175	5.74606	44	119.326	0.153362	0.035113	2.74319	2.54973	2.72153	0.006862	0.092572	0.063402	2.89655
B89-30-181-cell30-R2-S165	2.87748	2.86977	7.25825	44	135.062	0.185962	0.040413	2.69151	2.44298	2.6786	0.00521	0.15435	0.11452	2.87748
B89-30-549-cell30-R2_S163	1.46367	1.46046	4.06165	43	131.487	0.066539	0.024962	1.39713	1.33473	1.39071	0.003208	0.03244	0.023366	1.46367
B9-12-273-cell12-R2_S174	1.58372	1.58078	4.62908	44	130.941	0.076137	0.027888	1.50758	1.43563	1.50171	0.002938	0.044235	0.033425	1.58372
B9-16-803-cell16-R2_S182	2.99666	2.97626	2.87144	41	130.767	0.110568	0.039021	2.88609	2.77503	2.85784	0.007847	0.0297	0.01595	2.99666
B90-29-787-cell29-R2_S131	3.74822	3.72503	4.6183	42	120.611	0.160429	0.045018	3.58779	3.40277	3.55488	0.009722	0.076574	0.049114	3.74822
B90-31-181-cell31-R2-S128	2.36472	2.36007	7.56164	46	134.99	0.162662	0.032528	2.20206	1.95172	2.19414	0.003273	0.156914	0.120193	2.36472
B92-2-367-cell2-R1_S110	1.04208	1.04034	5.0413	45	129.508	0.052122	0.030092	0.989961	0.939378	0.986466	0.001749	0.033023	0.025541	1.04208
B93-3-367-cell3-R1_S109	1.38214	1.37944	4.70502	44	129.152	0.077346	0.024619	1.30479	1.23038	1.29939	0.002704	0.047617	0.036549	1.38214
B96-6-367-cell6-R1_S133	2.45426	2.45075	3.5279	42	130.06	0.073501	0.043834	2.38076	2.32608	2.37373	0.003518	0.024669	0.016702	2.45426
C1-1-436-cell1-R1-S228	5.45575	5.41322	3.56689	41	136.254	0.247785	0.081838	5.20796	4.92692	5.15074	0.014692	0.08402	0.049223	5.45575
C1-1-870-cell1-R1_S240	3.37718	3.36508	6.41865	44	128.448	0.186256	0.041179	3.19092	2.94459	3.17082	0.008001	0.138238	0.099141	3.37718
C1-7-367-cell7-R1_S230	1.86734	1.86339	5.13013	44	123.942	0.107518	0.036318	1.75982	1.66254	1.75191	0.003959	0.058884	0.04389	1.86734
C10-10-436-cell10-R1-S206	5.1678	5.1281	3.68928	41	135.017	0.247242	0.071541	4.92056	4.63278	4.86636	0.0145	0.091752	0.055604	5.1678
C10-10-858-cell10-R1_S256	7.58896	7.55539	3.82128	42	122.498	0.254796	0.136918	7.33417	7.102	7.28156	0.019038	0.058304	0.02969	7.58896
C11-11-436-cell11-R1-S221	5.22665	5.18804	3.5802	41	136.603	0.25642	0.075581	4.97023	4.6724	4.91609	0.015523	0.093214	0.056436	5.22665
C11-11-858-cell11-R1_S215	5.45367	5.43234	3.99929	41	127.972	0.216872	0.095392	5.2368	5.03748	5.20055	0.014914	0.064222	0.038182	5.45367
C11-11-870-cell11-R1_S204	4.37652	4.36106	5.36028	43	129.097	0.224851	0.059012	4.15167	3.88882	4.12577	0.010447	0.134064	0.093695	4.37652
C12-12-436-cell12-R1-S247	6.04836	6.00173	3.53998	41	136.443	0.268121	0.094736	5.78024	5.47909	5.71527	0.018339	0.077722	0.042819	6.04836
C12-18-367-cell18-R1_S203	2.29321	2.28898	5.10867	44	123.274	0.100225	0.045473	2.19298	2.10534	2.18452	0.004235	0.052086	0.038267	2.29321
C13-13-870-cell13-R1_S241	3.86208	3.84599	6.35304	44	127.161	0.214346	0.05095	3.64773	3.3819	3.62135	0.010288	0.136692	0.095082	3.86208
C14-20-367-cell20-R1_S202	1.58381	1.58142	6.17994	46	121.987	0.080411	0.028443	1.5034	1.42347	1.49862	0.002392	0.054155	0.041469	1.58381
C15-15-436-cell15-R1-S227	5.53324	5.49368	3.81907	41	136.24	0.287374	0.080797	5.24587	4.90893	5.18987	0.016431	0.118798	0.075253	5.53324
C15-15-870-cell15-R1_S210	4.58646	4.57062	5.62069	43	130.044	0.225383	0.067001	4.36108	4.10087	4.33414	0.0111	0.133788	0.092335	4.58646
C15-21-367-cell21-R1_S197	1.75266	1.74975	5.01784	44	123.283	0.078436	0.032768	1.67422	1.60141	1.6684	0.002913	0.04648	0.034955	1.75266
C16-22-367-cell22-R1_S196	2.69629	2.69054	4.35797	43	125.026	0.102181	0.052022	2.5941	2.50406	2.5826	0.005758	0.045159	0.031539	2.69629
C17-17-436-cell17-R1-S250	4.04216	4.01456	3.81945	41	137.165	0.196665	0.058473	3.84549	3.60887	3.8058	0.012095	0.082926	0.052669	4.04216
C17-17-858-cell17-R1_S212	6.56426	6.53621	3.52909	41	129.375	0.226075	0.117305	6.33818	6.12302	6.28996	0.02017	0.050438	0.025998	6.56426
C17-17-870-cell17-R1_S234	4.88495	4.86783	5.0255	43	129.374	0.208385	0.065163	4.67656	4.43156	4.64776	0.011677	0.118298	0.080263	4.88495
C18-18-858-cell18-R1_S224	5.5138	5.4923	4.07859	41	129.629	0.231901	0.097868	5.2819	5.06674	5.2457	0.014707	0.069726	0.04185	5.5138
C18-18-870-cell18-R1_S246	5.47203	5.45084	4.75145	42	130.161	0.206855	0.07943	5.26517	5.0226	5.22989	0.0141	0.102888	0.066643	5.47203
C18-24-367-cell24-R1_S247	1.7523	1.74829	4.66787	43	124.664	0.090229	0.033497	1.66207	1.57993	1.65405	0.004016	0.047308	0.034905	1.7523
C19-19-436-cell19-R1-S242	4.08258	4.06303	5.28086	42	134.317	0.263834	0.05812	3.81874	3.49605	3.78856	0.01064	0.143438	0.093625	4.08258
C19-25-367-cell25-R1_S236	2.16391	2.15952	5.09303	44	124.373	0.102341	0.041394	2.06157	1.96549	2.05279	0.004393	0.05873	0.043891	2.16391
C2-2-870-cell2-R1_S214	5.04213	5.02257	4.74774	42	131.004	0.18414	0.070402	4.85799	4.63892	4.82493	0.013504	0.095688	0.062293	5.04213
C2-8-367-cell8-R1_S217	1.70209	1.69909	5.37045	45	123.667	0.08447	0.031843	1.61762	1.53665	1.61162	0.003002	0.053216	0.040413	1.70209
C20-20-436-cell20-R1-S199	3.30724	3.29748	7.40677	43	132.335	0.277706	0.047849	3.02954	2.6655	3.0122	0.007576	0.191188	0.128856	3.30724
C20-20-870-cell20-R1_S223	5.3663	5.3454	3.24324	40	133.928	0.146535	0.08513	5.21977	5.06253	5.18356	0.015312	0.032872	0.017758	5.3663
C20-26-367-cell26-R1_S221	1.51511	1.51252	5.84683	45	122.022	0.077897	0.027398	1.43721	1.36302	1.43202	0.002597	0.047672	0.036003	1.51511
C21-21-436-cell21-R1-S197	4.58238	4.55035	3.58542	41	136.324	0.23489	0.065193	4.34749	4.08574	4.3015	0.013956	0.087162	0.052961	4.58238
C21-21-858-cell21-R1_S236	5.50841	5.48751	4.03168	41	130.065	0.226849	0.100104	5.28156	5.06507	5.24563	0.015036	0.069766	0.042343	5.50841
C21-27-367-cell27-R1_S220	2.19322	2.18963	5.45849	45	124.195	0.098037	0.042059	2.09518	2.0016	2.088	0.003591	0.059673	0.045034	2.19322
C22-22-870-cell22-R1_S233	4.80365	4.78523	4.73283	42	129.484	0.200426	0.062119	4.60322	4.36717	4.57251	0.012289	0.105832	0.069953	4.80365
C22-28-367-cell28-R1_S246	2.53444	2.52996	4.90367	44	124.923	0.101112	0.050117	2.43333	2.34154	2.42435	0.004496	0.055382	0.040976	2.53444
C23-23-436-cell23-R1-S232	5.73106	5.68595	3.21882	41	136.188	0.254055	0.080029	5.477	5.18764	5.41396	0.017934	0.07652	0.042837	5.73106
C23-23-858-cell23-R1_S246	4.5695	4.55245	4.90392	42	128.585	0.236195	0.080715	4.33331	4.09608	4.30479	0.011471	0.099864	0.066325	4.5695
C23-23-870-cell23-R1_S213	5.15953	5.1402	7.37554	43	127.604	0.297725	0.088406	4.86181	4.47588	4.83	0.012474	0.19773	0.136713	5.15953
C23-29-367-cell29-R1_S245	2.0463	2.04268	5.29945	44	123.539	0.095797	0.039005	1.9505	1.86154	1.94326	0.003625	0.05551	0.041242	2.0463
C24-24-436-cell24-R1-S226	3.62236	3.59802	3.28425	41	134.71	0.168855	0.049143	3.4535	3.26947	3.41972	0.00944	0.0623	0.037413	3.62236
C24-24-858-cell24-R1_S245	4.86657	4.84917	4.70877	42	128.017	0.22308	0.086359	4.64349	4.42387	4.61486	0.011237	0.089554	0.058352	4.86657
C24-24-870-cell24-R1_S243	4.51651	4.49879	5.44665	43	129.531	0.2106	0.060456	4.30591	4.05434	4.27727	0.010927	0.129342	0.090972	4.51651
C24-30-367-cell30-R1_S244	1.57486	1.57228	5.82902	45	122.196	0.077128	0.027952	1.49773	1.42458	1.49257	0.002583	0.04711	0.035234	1.57486
C25-25-858-cell25-R1_S199	5.31929	5.2987	3.81247	41	129.578	0.212822	0.093892	5.10646	4.91358	5.07112	0.014762	0.058456	0.033929	5.31929
C26-1-367-cell1-R2_S228	2.17141	2.16704	4.49415	43	126.837	0.080546	0.044444	2.09087	2.01672	2.08211	0.004383	0.041107	0.029692	2.17141
C26-26-436-cell26-R1-S238	5.65795	5.62372	2.90224	41	137.338	0.259282	0.079942	5.39867	5.10418	5.34535	0.019091	0.074574	0.041789	5.65795
C26-26-858-cell26-R1_S197	4.56488	4.54566	4.02112	41	130.657	0.165899	0.080612	4.39898	4.22943	4.3686	0.011163	0.051946	0.030808	4.56488
C27-27-858-cell27-R1_S196	3.82828	3.81589	5.28572	42	128.352	0.200742	0.063255	3.62754	3.42129	3.60671	0.008441	0.093546	0.063196	3.82828
C27-27-870-cell27-R1_S197	5.17439	5.15429	5.16824	43	129.385	0.24245	0.074479	4.93194	4.65483	4.89906	0.012781	0.126922	0.085328	5.17439
C28-28-436-cell28-R1-S225	6.95391	6.89134	3.20832	41	137.403	0.277184	0.102398	6.67673	6.34425	6.59126	0.022897	0.077164	0.041821	6.95391
C28-28-858-cell28-R1_S239	4.93867	4.91691	5.10876	42	121.778	0.234393	0.08305	4.70428	4.46747	4.66969	0.012821	0.088942	0.052772	4.93867
C28-3-367-cell3-R2_S194	2.33757	2.33306	4.34924	43	125.412	0.090365	0.045739	2.24721	2.17051	2.23817	0.004524	0.043067	0.030772	2.33757
C29-29-436-cell29-R1-S215	6.09449	6.05043	3.64083	40	136.631	0.254438	0.09346	5.84006	5.54875	5.78017	0.015821	0.08622	0.050195	6.09449
C29-29-858-cell29-R1_S233	3.89714	3.88415	5.16954	42	128.467	0.204983	0.066699	3.69216	3.4785	3.66993	0.009238	0.095918	0.065623	3.89714
C29-29-870-cell29-R1_S218	5.27038	5.24851	5.08781	42	129.972	0.217316	0.077222	5.05306	4.79328	5.01633	0.014868	0.111498	0.071705	5.27038
C29-4-367-cell4-R2_S213	2.02546	2.02156	4.40386	43	124.452	0.080479	0.039291	1.94498	1.87654	1.93717	0.003909	0.036794	0.026185	2.02546
C3-3-858-cell3-R1_S237	5.5355	5.51464	3.83884	41	129.347	0.192009	0.098273	5.34349	5.1625	5.30764	0.014993	0.050524	0.02812	5.5355
C3-3-870-cell3-R1_S242	4.70779	4.68968	4.69113	43	129.626	0.231593	0.059785	4.4762	4.21639	4.44553	0.012562	0.130272	0.092249	4.70779
C30-30-858-cell30-R1_S244	4.88692	4.86673	4.33898	41	128.991	0.242079	0.086486	4.64484	4.40763	4.61088	0.01377	0.085336	0.053632	4.88692
C30-5-367-cell5-R2_S235	3.12823	3.12069	3.86611	42	125.857	0.106348	0.061451	3.02188	2.93072	3.00679	0.007553	0.039598	0.026305	3.12823
C31-1-858-cell1-R2_S232	7.05382	7.0272	4.0241	41	129.742	0.281863	0.121305	6.77196	6.49918	6.72629	0.01905	0.087746	0.053213	7.05382
C31-31-436-cell31-R1-S202	3.79907	3.77427	3.67033	41	135.71	0.20772	0.049165	3.59135	3.35234	3.5563	0.010245	0.089682	0.056384	3.79907
C31-31-870-cell31-R1_S232	6.05791	6.03585	5.0427	43	129.827	0.270884	0.088165	5.78703	5.46981	5.74963	0.015336	0.148658	0.101518	6.05791
C31-6-367-cell6-R2_S234	3.26137	3.25244	3.53919	42	126.713	0.097699	0.065737	3.16367	3.08175	3.14581	0.008933	0.025954	0.015484	3.26137
C32-7-367-cell7-R2_S195	2.72193	2.71453	3.56814	42	126.044	0.090487	0.051961	2.63144	2.55536	2.61664	0.007409	0.028188	0.01787	2.72193
C33-3-858-cell3-R2_S223	4.45556	4.44038	4.63081	43	126.833	0.208813	0.073531	4.24675	4.04722	4.22184	0.009727	0.086332	0.056176	4.45556
C33-8-367-cell8-R2_S201	4.29349	4.28083	3.74797	41	127.496	0.11719	0.092231	4.1763	4.07221	4.15095	0.012687	0.025966	0.014282	4.29349
C34-3-870-cell3-R2_S237	4.34961	4.33371	5.19967	43	128.51	0.207254	0.057298	4.14236	3.89918	4.11602	0.010432	0.122526	0.084843	4.34961
C34-9-367-cell9-R2_S227	1.84715	1.84286	4.11731	43	126.009	0.080017	0.037114	1.76714	1.69747	1.75855	0.004299	0.036539	0.026132	1.84715
C35-10-367-cell10-R2_S256	2.35735	2.35147	4.23817	43	126.143	0.09727	0.047674	2.26008	2.1725	2.2483	0.005893	0.043135	0.030602	2.35735
C35-4-870-cell4-R2_S244	4.6794	4.66156	5.50028	44	128.286	0.248484	0.064643	4.43091	4.14337	4.4015	0.011572	0.15628	0.111996	4.6794
C35-5-858-cell5-R2_S222	4.26731	4.24847	5.10252	43	127.032	0.215656	0.072409	4.05165	3.83186	4.02287	0.009944	0.095192	0.063674	4.26731
C36-11-367-cell11-R2_S209	3.07648	3.06951	4.31393	43	125.464	0.110526	0.064301	2.96595	2.87166	2.952	0.006983	0.042982	0.029312	3.07648
C36-5-436-cell5-R2-S252	3.78167	3.76448	6.13891	42	133.528	0.251483	0.056833	3.53019	3.22201	3.50281	0.010185	0.14414	0.094055	3.78167
C36-5-870-cell5-R2_S217	4.13054	4.1157	6.6615	44	128.042	0.226797	0.05877	3.90374	3.61637	3.87929	0.009615	0.163312	0.117236	4.13054
C36-6-858-cell6-R2_S221	7.65349	7.60168	3.78554	41	126.353	0.295799	0.141471	7.35769	7.06135	7.28405	0.021835	0.0749	0.041705	7.65349
C37-6-870-cell6-R2_S236	4.46817	4.45259	5.04972	43	129.112	0.207249	0.056693	4.26092	4.01837	4.23474	0.010601	0.124446	0.086699	4.46817
C37-7-858-cell7-R2_S227	4.35782	4.34195	5.22471	42	127.339	0.223907	0.072651	4.13391	3.90499	4.10791	0.010128	0.10146	0.067857	4.35782
C38-7-436-cell7-R2-S204	5.57475	5.5345	3.69515	41	135.492	0.25314	0.082237	5.32161	5.03869	5.26672	0.014638	0.090134	0.054252	5.57475
C38-7-870-cell7-R2_S209	3.93503	3.92166	6.04008	43	129.837	0.221915	0.056728	3.71311	3.45069	3.69081	0.008932	0.151296	0.108818	3.93503
C39-14-367-cell14-R2_S255	2.24278	2.2374	4.03782	43	125.469	0.085518	0.044133	2.15726	2.08335	2.14651	0.005381	0.034589	0.023811	2.24278
C39-8-436-cell8-R2-S212	4.03615	4.00932	3.7336	42	135.642	0.214936	0.053373	3.82121	3.57813	3.78352	0.010867	0.095658	0.06165	4.03615
C39-8-870-cell8-R2_S231	4.61681	4.59995	5.46114	43	129.292	0.231542	0.060198	4.38527	4.10247	4.35713	0.011277	0.149702	0.105608	4.61681
C39-9-858-cell9-R2_S225	3.90096	3.8874	5.55115	43	126.947	0.217836	0.064141	3.68312	3.45399	3.66029	0.009275	0.110012	0.075744	3.90096
C4-4-436-cell4-R1-S253	4.47356	4.44089	3.39526	40	136.229	0.200178	0.067862	4.27338	4.0516	4.22768	0.013033	0.05754	0.031471	4.47356
C4-4-870-cell4-R1_S239	4.49119	4.47416	4.98491	43	128.918	0.198595	0.055907	4.29259	4.06051	4.26491	0.010657	0.11198	0.075877	4.49119
C40-10-858-cell10-R2_S243	4.82864	4.80825	4.6836	42	124.517	0.209323	0.082582	4.61932	4.40594	4.58717	0.011765	0.081064	0.051717	4.82864
C40-15-367-cell15-R2_S243	1.99085	1.98637	3.68929	42	125.43	0.073947	0.035375	1.9169	1.85236	1.90795	0.00448	0.030894	0.021598	1.99085
C40-9-436-cell9-R2-S224	4.76786	4.73628	3.88554	41	135.743	0.267463	0.067636	4.5004	4.19376	4.45493	0.013894	0.11923	0.077285	4.76786
C41-10-870-cell10-R2_S202	4.07818	4.06347	4.73349	43	129.493	0.20195	0.0514	3.87623	3.64994	3.85107	0.010447	0.11258	0.077791	4.07818
C41-11-858-cell11-R2_S230	4.27638	4.26122	5.64014	43	127.783	0.226342	0.074293	4.05004	3.80589	4.02482	0.01006	0.112728	0.076798	4.27638
C42-11-436-cell11-R2-S218	6.00308	5.94785	3.49383	40	136.43	0.257439	0.089684	5.74564	5.4428	5.67323	0.017182	0.079088	0.044768	6.00308
C42-17-367-cell17-R2_S208	2.08278	2.07825	3.75025	43	125.276	0.077867	0.038512	2.00491	1.93591	1.99585	0.004534	0.034611	0.024555	2.08278
C43-12-436-cell12-R2-S214	4.18736	4.15817	3.9646	42	135.836	0.221071	0.057769	3.96629	3.70314	3.92567	0.011433	0.107188	0.069288	4.18736
C43-18-367-cell18-R2_S242	2.98016	2.97179	3.82998	42	125.994	0.10563	0.060842	2.87453	2.7846	2.85777	0.008388	0.03387	0.021808	2.98016
C44-13-436-cell13-R2-S196	4.45386	4.4229	4.06218	42	135.563	0.241658	0.063566	4.2122	3.93151	4.16879	0.012452	0.11103	0.071845	4.45386
C44-13-870-cell13-R2_S255	5.1322	5.11208	5.67984	43	130.083	0.216303	0.072516	4.91589	4.63853	4.88292	0.012852	0.135442	0.092717	5.1322
C44-14-858-cell14-R2_S220	1.49209	1.48681	3.36207	42	131.179	0.06849	0.021146	1.4236	1.35298	1.41489	0.003427	0.03017	0.019756	1.49209
C45-14-870-cell14-R2_S211	5.36855	5.35087	6.21086	44	129.212	0.244768	0.077629	5.12378	4.82372	5.09424	0.011859	0.155938	0.10922	5.36855
C45-15-858-cell15-R2_S242	3.69622	3.67873	7.88044	44	124.522	0.249315	0.06839	3.44691	3.12474	3.41835	0.01107	0.156856	0.105876	3.69622
C46-16-858-cell16-R2_S210	4.26803	4.17708	5.49999	43	127.565	0.20927	0.072196	4.05876	3.75919	3.95759	0.010223	0.103572	0.070273	4.26803
C47-16-436-cell16-R2-S237	4.13577	4.10517	4.12521	42	135.566	0.240837	0.056343	3.89493	3.60396	3.8521	0.012235	0.120078	0.079803	4.13577
C48-17-436-cell17-R2-S211	5.24555	5.20386	4.00232	41	136.292	0.275953	0.082195	4.96959	4.64848	4.91234	0.015569	0.10818	0.066779	5.24555
C49-18-870-cell18-R2_S225	4.42602	4.40883	6.58001	44	127.932	0.266748	0.062906	4.15927	3.82935	4.13072	0.011358	0.18424	0.132213	4.42602
C49-19-858-cell19-R2_S203	3.78265	3.77033	5.44184	43	126.817	0.203938	0.061572	3.57871	3.35849	3.55798	0.008417	0.10673	0.073554	3.78265
C49-24-367-cell24-R2_S241	1.90223	1.89812	4.24992	44	125.372	0.095915	0.033715	1.80632	1.72294	1.79809	0.004115	0.047931	0.035656	1.90223
C5-5-858-cell5-R1_S216	5.84883	5.82353	3.83048	41	130.802	0.222122	0.101663	5.62671	5.41036	5.58578	0.015623	0.067448	0.040262	5.84883
C5-5-870-cell5-R1_S254	5.10236	5.0806	5.00432	43	129.003	0.208167	0.072207	4.8942	4.64831	4.85876	0.013676	0.1122	0.073316	5.10236
C50-19-436-cell19-R2-S231	4.96446	4.91995	3.32827	41	137.088	0.236144	0.067751	4.72831	4.44593	4.66691	0.016899	0.08421	0.050902	4.96446
C50-20-858-cell20-R2_S226	5.54354	5.52037	4.8686	42	123.824	0.24904	0.096942	5.2945	5.03083	5.25809	0.013241	0.102046	0.064762	5.54354
C50-25-367-cell25-R2_S240	2.72205	2.71532	3.79032	42	126.665	0.084999	0.055748	2.63706	2.56368	2.62358	0.006749	0.028635	0.018513	2.72205
C51-20-436-cell20-R2-S251	6.03583	5.99124	3.52797	40	137.306	0.232833	0.093566	5.80299	5.52992	5.74116	0.01725	0.066846	0.03607	6.03583
C51-20-870-cell20-R2_S201	4.98897	4.97133	5.99886	43	129.243	0.2489	0.069273	4.74007	4.43382	4.71079	0.011646	0.164212	0.115301	4.98897
C51-26-367-cell26-R2_S218	2.77423	2.76841	4.036	43	126.177	0.093991	0.053559	2.68024	2.59884	2.66858	0.005834	0.03939	0.027179	2.77423
C52-21-436-cell21-R2-S213	5.17522	5.13836	3.76259	41	135.98	0.292021	0.0758	4.8832	4.55451	4.82965	0.016698	0.119294	0.074393	5.17522
C52-22-858-cell22-R2_S253	5.34096	5.32203	5.94059	43	127.759	0.258745	0.097661	5.08221	4.81077	5.05126	0.012034	0.126088	0.085738	5.34096
C53-22-436-cell22-R2-S230	6.4546	6.36602	3.33119	41	136.733	0.234003	0.095099	6.2206	5.91339	6.10924	0.022776	0.049648	0.021863	6.4546
C53-22-870-cell22-R2_S229	4.64725	4.63043	5.62422	43	129.512	0.221988	0.063402	4.42526	4.15344	4.39808	0.010364	0.144498	0.103597	4.64725
C53-23-858-cell23-R2_S228	4.35321	4.33617	5.80219	43	126.955	0.242226	0.073641	4.11099	3.84377	4.08315	0.010797	0.126396	0.086753	4.35321
C53-28-367-cell28-R2_S226	1.86157	1.85814	5.36192	45	123.205	0.090004	0.03515	1.77157	1.6871	1.76471	0.003432	0.052992	0.040605	1.86157
C54-23-436-cell23-R2-S236	3.69783	3.67564	4.10945	42	135.478	0.221912	0.049163	3.47592	3.20946	3.44366	0.010076	0.118576	0.080318	3.69783
C54-24-858-cell24-R2_S209	4.28909	4.27494	5.09317	42	128.272	0.188274	0.077784	4.10081	3.91161	4.07706	0.009603	0.078594	0.051433	4.28909
C54-29-367-cell29-R2_S253	3.64089	3.63283	3.86107	42	126.745	0.104361	0.071064	3.53653	3.44545	3.5204	0.00807	0.040054	0.02663	3.64089
C55-24-436-cell24-R2-S255	4.6567	4.62049	4.03748	42	135.969	0.232793	0.067898	4.4239	4.14257	4.37467	0.013023	0.105646	0.067358	4.6567
C55-25-858-cell25-R2_S218	5.43126	5.413	5.16404	42	128.786	0.254434	0.097002	5.17683	4.91848	5.14631	0.012254	0.112946	0.075256	5.43126
C55-30-367-cell30-R2_S199	2.9827	2.9763	4.14611	43	125.716	0.0989	0.059558	2.8838	2.79897	2.871	0.006399	0.038634	0.026539	2.9827
C56-31-367-cell31-R2_S239	1.26923	1.2673	5.84837	45	122.39	0.063088	0.021203	1.20614	1.14423	1.20229	0.001928	0.041218	0.031513	1.26923
C57-26-436-cell26-R2-S254	6.04766	5.99294	3.52982	40	136.203	0.255273	0.094767	5.79239	5.493	5.72052	0.017143	0.072396	0.039156	6.04766
C58-27-436-cell27-R2-S244	5.73153	5.68281	3.67981	41	136.578	0.221868	0.088595	5.50966	5.24757	5.44382	0.017123	0.06204	0.032056	5.73153
C58-27-870-cell27-R2_S198	4.34154	4.32786	6.17811	45	128.042	0.208181	0.058	4.13336	3.88006	4.11104	0.008646	0.14182	0.101611	4.34154
C58-28-858-cell28-R2_S252	3.78795	3.77176	6.42713	43	125.999	0.227122	0.065055	3.56083	3.30172	3.53448	0.010162	0.125314	0.084792	3.78795
C59-28-436-cell28-R2-S195	4.24327	4.21809	3.76573	41	135.044	0.233187	0.060823	4.01008	3.75747	3.97367	0.011236	0.097898	0.061785	4.24327
C6-12-367-cell12-R1_S215	2.49	2.48528	4.34742	43	125.298	0.096489	0.046895	2.39351	2.3111	2.38407	0.004722	0.046146	0.032861	2.49
C6-6-858-cell6-R1_S250	5.4408	5.41754	4.31189	41	128.134	0.210962	0.097546	5.22983	5.0232	5.19307	0.013508	0.069368	0.041863	5.4408
C6-6-870-cell6-R1_S253	6.05258	6.02973	5.10808	43	129.21	0.240062	0.089372	5.81252	5.53197	5.77559	0.014074	0.130862	0.089578	6.05258
C60-29-436-cell29-R2-S217	3.44948	3.43241	5.04727	41	134.653	0.200592	0.050726	3.24889	3.00487	3.22377	0.008051	0.113628	0.076002	3.44948
C60-29-870-cell29-R2_S224	4.53026	4.51466	6.00943	43	129.167	0.237586	0.068017	4.29267	4.01	4.26688	0.010194	0.151584	0.107486	4.53026
C60-30-858-cell30-R2_S208	3.16547	3.15335	4.67974	43	127.467	0.167804	0.048817	2.99766	2.82502	2.97786	0.007679	0.078078	0.052412	3.16547
C7-7-436-cell7-R1-S209	5.95649	5.91096	3.61552	41	135.482	0.251625	0.090306	5.70487	5.43699	5.64365	0.015683	0.075136	0.041023	5.95649
C7-7-858-cell7-R1_S249	6.14486	6.11801	3.63832	41	130.344	0.226896	0.108664	5.91797	5.70202	5.8716	0.019518	0.054742	0.029244	6.14486
C8-8-436-cell8-R1-S208	5.97847	5.93368	3.87942	41	135.948	0.267019	0.09352	5.71145	5.41431	5.6505	0.016166	0.09385	0.055136	5.97847
C8-8-858-cell8-R1_S201	5.58252	5.56053	3.52978	41	129.429	0.189018	0.096748	5.3935	5.22098	5.35529	0.016218	0.042634	0.022245	5.58252
C9-15-367-cell15-R1_S237	2.333	2.32858	4.89012	43	124.476	0.09793	0.046998	2.23507	2.14851	2.22621	0.004433	0.050117	0.036637	2.333
Average	3.42237	3.40507	4.7644	42.3767	129.05	0.150462	0.054742	3.27191	3.10626	3.24587	0.00873837	0.067341	0.0443594	3.42237
