# Supplementary material for: Single-cell DNA sequencing identifies risk-associated clonal complexity and evolutionary trajectories in childhood medulloblastoma development
Source: Acta Neuropathol. 2022 Jul 13;144(3):565–78. doi: 10.1007/s00401-022-02464-x (PMC9381458; doi:10.1007/s00401-022-02464-x)
Supplement: Supplementary file 3 — Supplementary Tables 2 CNV calls from single-cell and bulk sequencing data. Tables summarize: (a) CNVs in the single-cell data; (b) Whole arm/chromosome CNVs identified in bulk WES data (XLSX 29 KB) [file 401_2022_2464_MOESM3_ESM.xlsx]

## Sheet: Information
Article title:	Single-cell DNA-sequencing identifies risk-associated clonal complexity and evolutionary trajectories in childhood medulloblastoma development
Journal name:	Acta Neuropathologica
Author names:	Marina Danilenko1, Masood Zaka2,3, Claire Keeling1, Stephen Crosier1, Stephanie Lyman1, Martina Finetti1, Daniel Williamson1, Rafiqul Hussain6, Jonathan Coxhead6, Peixun Zhou2,3, Rebecca M. Hill1, Debbie Hicks1, Vikki Rand2,3, Abhijit Joshi4, Edward C. Schwalbe1,5, Simon Bailey1, and Steven C. Clifford1*
Affiliation and email of the corresponding author:	1Wolfson Childhood Cancer Research Centre, Translational & Clinical Research Institute, Newcastle University Centre for Cancer, Newcastle upon Tyne, UK; email: steve.clifford@newcastle.ac.uk

## Sheet: A- Single-cell CNV call
Patient Number	Patient	CNV	present.cells total	absent.cells total	present.R1	absent.R1	present.R2	absent.R2
1	WNT_436	-Chr6	37	0	18	0	19	0
2	WNT_858	-Chr6	37	0	18	0	19	0
3	WNT_870	-Chr6	32	0	18	0	14	0
4	WNT_367	-Chr6	39	0	26	0	13	0
4	WNT_367	+Chr8	13	26	12	14	1	12
5	SHH_Inf_79	+Chr2	27	0	17	0	10	0
5	SHH_Inf_79	-Chr4q (FOC) chr4:170,500,000-185,793,388	27	0	17	0	10	0
5	SHH_Inf_79	+Chr 7	27	0	17	0	10	0
5	SHH_Inf_79	-Chr10p (SUB) chr10:86,000,000-115,000,000	27	0	17	0	10	0
5	SHH_Inf_79	+Chr21q	27	0	17	0	10	0
6	SHH_Inf_803	+Chr3q (SUB) chr3:125,000,000-198,000,000	39	0	20	0	19	0
6	SHH_Inf_803	-Chr19	7	32	5	15	2	17
6	SHH_Inf_803	-Chr20p	39	0	20	0	19	0
7	SHH_HR_549	-Chr1	9	17	5	8	4	9
7	SHH_HR_549	-Chr2	22	4	10	3	12	1
7	SHH_HR_549	+Chr2 (FOC) MYCN (chr2:14,000,000-17,000,000)	23	3	10	3	13	0
7	SHH_HR_549	+Chr2 (FOC) GLI2 chr2:120,000,000-122,500,000	1	25	0	13	1	12
7	SHH_HR_549	-Chr4p	11	15	5	8	6	7
7	SHH_HR_549	-Chr5p	7	19	3	10	4	9
7	SHH_HR_549	-Chr6p	17	9	8	5	9	4
7	SHH_HR_549	-Chr6q	8	18	1	12	7	6
7	SHH_HR_549	-Chr7p	17	9	11	2	6	7
7	SHH_HR_549	+Chr9p	19	7	11	2	8	5
7	SHH_HR_549	-Chr9q	25	1	12	1	13	0
7	SHH_HR_549	-Chr10	26	0	13	0	13	0
7	SHH_HR_549	-Chr11	23	3	11	2	12	1
7	SHH_HR_549	+Chr12p (FOC) (chr12:298,333-6,000,000)	26	0	13	0	13	0
7	SHH_HR_549	-Chr12p (SUB) (chr12:6,000,000-37,000,000)	26	0	13	0	13	0
7	SHH_HR_549	-Chr12q	23	3	11	2	12	1
7	SHH_HR_549	-Chr13q	25	1	12	1	13	0
7	SHH_HR_549	-Chr14q	4	22	0	13	4	9
7	SHH_HR_549	-Chr16p	25	1	12	1	13	0
7	SHH_HR_549	-Chr16q (SUB) chr16:46,500,000-62,500,000	26	0	13	0	13	0
7	SHH_HR_549	+Chr16q (SUB) chr16:64,500,000-90,354,753	26	0	13	0	13	0
7	SHH_HR_549	-Chr17	26	0	13	0	13	0
7	SHH_HR_549	-Chr18	20	6	12	1	8	5
7	SHH_HR_549	-Chr20	26	0	13	0	13	0
7	SHH_HR_549	-Chr21q	17	9	6	7	11	2
7	SHH_HR_549	-Chr22q	3	23	1	12	2	11
8	SHH_HR_181	-Chr2p (FOC) chr2:1-12,000,000	42	0	20	0	22	0
8	SHH_HR_181	+Chr2p (FOC) MYCN chr2:12,000,000-17,000,000	39	3	17	3	22	0
8	SHH_HR_181	-Chr4	17	25	15	5	2	20
8	SHH_HR_181	-Chr8p (SUB1) chr8:462,023-36,000,000	12	30	10	10	2	20
8	SHH_HR_181	-Chr8p(FOC1) chr8:37,000,000-43,500,000	32	10	17	3	15	7
8	SHH_HR_181	+Chr8p(FOC2) chr8:39,500,000-43,500,000	10	32	3	17	7	15
8	SHH_HR_181	-Chr8q (FOC3) chr8:47,000,000-53,500,000	28	14	13	7	15	7
8	SHH_HR_181	-Chr8q (SUB2) chr8:53,433,485-91,500,000	9	33	8	12	1	21
8	SHH_HR_181	+Chr8 (FOC4) chr8:92,500,000-95,000,000	15	27	8	12	7	15
8	SHH_HR_181	+Chr8 (FOC5) chr8:91,500,000-101,000,000	6	36	6	14	0	22
8	SHH_HR_181	+Chr8 (SUB3) chr8:101,000,000-123,000,000	16	26	9	11	7	15
8	SHH_HR_181	+Chr8 (FOC6) chr8:122,500,000-123,500,000	24	18	11	9	13	9
8	SHH_HR_181	-Chr8 (SUB4) chr8:123,500,000-146,364,022	12	30	10	10	2	20
8	SHH_HR_181	+Chr8 (SUB5) chr8:123,500,000-146,364,022	10	32	3	17	7	15
8	SHH_HR_181	+Chr9p	42	0	20	0	22	0
8	SHH_HR_181	-Chr9p	42	0	20	0	22	0
8	SHH_HR_181	-Chr10	12	30	10	10	2	20
8	SHH_HR_181	-Chr10q (FOC) chr10:84,500,000-93,000,000	33	9	19	1	14	8
8	SHH_HR_181	-Chr13q	12	30	10	10	2	20
8	SHH_HR_181	-Chr14q (SUB) chr14:75,500,000-107,349,540	42	0	20	0	22	0
8	SHH_HR_181	i17q	42	0	20	0	22	0
8	SHH_HR_181	+Chr19	12	30	8	12	4	18
8	SHH_HR_181	-Chr21q	5	37	5	15	0	22
9	Grp3_HR_273	-Chr1q	19	15	7	6	12	9
9	Grp3_HR_273	-Chr2p	6	28	1	12	5	16
9	Grp3_HR_273	-Chr4	6	28	0	13	6	15
9	Grp3_HR_273	-Chr5p	8	26	6	7	2	19
9	Grp3_HR_273	-Chr6q	23	11	12	1	11	10
9	Grp3_HR_273	+Chr7	33	1	13	0	20	1
9	Grp3_HR_273	-Chr8	21	13	8	5	13	8
9	Grp3_HR_273	-Chr9p	15	19	5	8	10	11
9	Grp3_HR_273	-Chr11p	32	2	13	0	19	2
9	Grp3_HR_273	-Chr13q (SUB) chr13:20,000,000-72,000,000	9	25	4	9	5	16
9	Grp3_HR_273	-Chr13q (SUB) chr13:73,000,000-115,169,878	24	10	7	6	17	4
9	Grp3_HR_273	-Ch14q (SUB) chr14:19,500,000-48,500,000	12	22	5	8	7	14
9	Grp3_HR_273	i17q	34	0	13	0	21	0
9	Grp3_HR_273	+Chr18	5	29	2	11	3	18
9	Grp3_HR_273	-Chr20	34	0	13	0	21	0
9	Grp3_HR_273	+Chr21	32	2	13	0	19	2
10	Grp3_HR_169	+Chr1q	25	0	15	0	10	0
10	Grp3_HR_169	-Chr3q (SUB) (chr3:122,000,000-147,000,000)	25	0	15	0	10	0
10	Grp3_HR_169	+Chr4	3	22	3	12	0	10
10	Grp3_HR_169	+Chr6	20	5	12	3	8	2
10	Grp3_HR_169	+Chr8	13	12	6	9	7	3
10	Grp3_HR_169	+Chr8q (SUB) MYC chr8:127,000,000-146,364,022	20	5	11	4	9	1
10	Grp3_HR_169	+12q (SUB) chr12:100,000,000-133,851,895	14	11	7	8	7	3
10	Grp3_HR_169	-16q	25	0	15	0	10	0
10	Grp3_HR_169	i17q	25	0	15	0	10	0
11	Grp3_LR_610	-Chr4q	4	14	4	7	0	7
11	Grp3_LR_610	+Chr5p	3	15	1	10	2	5
11	Grp3_LR_610	+Chr6q (FOC) chr6:166,000,000-171,000,000	5	13	4	7	1	6
11	Grp3_LR_610	+Chr8	18	0	11	0	7	0
11	Grp3_LR_610	-Chr10	18	0	11	0	7	0
11	Grp3_LR_610	+Chr12 (SUB) chr12:113,500,000-133,851,895	15	3	8	3	7	0
11	Grp3_LR_610	+Chr16 (FOC) chr16:31,500,000-35,000,000	4	14	3	8	1	6
11	Grp3_LR_610	-Chr16 (FOC) chr16:46,500,000-57,500,000	3	15	2	9	1	6
11	Grp3_LR_610	+Chr16 (FOC) chr16:46,500,000-57,500,000	4	14	3	8	1	6
11	Grp3_LR_610	-Chr16 (SUB) chr16:57,500,000-90,354,753	14	4	7	4	7	0
11	Grp3_LR_610	+Chr16 (SUB) chr16:57,500,000-90,354,753	8	10	5	6	3	4
11	Grp3_LR_610	+Chr21q	18	0	11	0	7	0
12	Grp4_HR_787	+Chr4	25	0	10	0	15	0
12	Grp4_HR_787	+Chr11q	25	0	10	0	15	0
12	Grp4_HR_787	-Chr13q	5	20	0	10	5	10
12	Grp4_HR_787	i17q	25	0	10	0	15	0
13	Grp4_LR_167	-Chr1p	3	23	0	8	3	15
13	Grp4_LR_167	-Chr1q	11	15	4	4	7	11
13	Grp4_LR_167	-Chr2	9	17	4	4	5	13
13	Grp4_LR_167	+Chr4q	23	3	6	2	17	1
13	Grp4_LR_167	-Chr5p	8	18	3	5	5	13
13	Grp4_LR_167	-Chr6p	20	6	6	2	14	4
13	Grp4_LR_167	-Chr6q	7	19	2	6	5	13
13	Grp4_LR_167	+Chr7p	21	5	7	1	14	4
13	Grp4_LR_167	+Chr7q	25	1	8	0	17	1
13	Grp4_LR_167	-Chr8p	26	0	8	0	18	0
13	Grp4_LR_167	-Chr8q	25	1	8	0	17	1
13	Grp4_LR_167	-Chr9p	12	14	4	4	8	10
13	Grp4_LR_167	-Chr9q (SUB) chr9:48,260,163-65,561,206	11	15	4	4	7	11
13	Grp4_LR_167	-Chr9q (SUB) chr9:65,341,684-141,213,431	20	6	8	0	12	6
13	Grp4_LR_167	-Chr10p	26	0	8	0	18	0
13	Grp4_LR_167	-Chr10q	25	1	8	0	17	1
13	Grp4_LR_167	-Chr11p	24	2	8	0	16	2
13	Grp4_LR_167	-Chr11q	26	0	8	0	18	0
13	Grp4_LR_167	+Chr12p	20	6	7	1	13	5
13	Grp4_LR_167	+Chr12q	14	12	3	5	11	7
13	Grp4_LR_167	-Chr13q	26	0	8	0	18	0
13	Grp4_LR_167	-Chr14q	18	8	4	4	14	4
13	Grp4_LR_167	-Chr15q	23	3	7	1	16	2
13	Grp4_LR_167	-Chr16p	24	2	8	0	16	2
13	Grp4_LR_167	-Chr16q	17	9	5	3	12	6
13	Grp4_LR_167	+Chr17	25	1	7	1	18	0
13	Grp4_LR_167	+Chr19	3	23	0	8	3	15
13	Grp4_LR_167	-Chr20	26	0	8	0	18	0
13	Grp4_LR_167	-Chr21q	23	3	8	0	15	3
13	Grp4_LR_167	-Chr22q	13	13	3	5	10	8
14	Grp4_LR_407	-Chr1p	20	3	10	3	10	0
14	Grp4_LR_407	-Chr3	23	0	12	1	10	0
14	Grp4_LR_407	+Chr5	3	20	2	11	1	9
14	Grp4_LR_407	+Chr7p	18	5	10	3	8	2
14	Grp4_LR_407	+Chr7q	20	3	12	1	8	2
14	Grp4_LR_407	-Chr8	19	4	10	3	9	1
14	Grp4_LR_407	-Chr10	3	20	2	11	1	9
14	Grp4_LR_407	-Chr11	22	1	12	1	10	0
14	Grp4_LR_407	+Chr12	6	17	4	9	2	8
14	Grp4_LR_407	-Chr13q	20	3	11	2	9	1
14	Grp4_LR_407	-Chr15q	22	1	12	1	10	0
14	Grp4_LR_407	-Chr16p	14	9	8	5	6	4
14	Grp4_LR_407	-Chr16q	20	3	10	3	10	0
14	Grp4_LR_407	-Chr17p	17	6	11	2	6	4
14	Grp4_LR_407	+Chr17q	22	1	12	1	10	0
14	Grp4_LR_407	+Chr18	22	1	12	1	10	0
14	Grp4_LR_407	+Chr19	4	19	1	12	3	7
14	Grp4_LR_407	-Chr20	3	20	2	11	1	9
14	Grp4_LR_407	+Chr22q	22	1	12	1	10	0

## Sheet: B - Bulk CNV call
Patient No	1	2	3	4	5	6	7	8	9	10	11	12	13	14		Patient No	1	2	3	4	5	6	7	8	9	10	11	12	13	14
Subgroup	WNT				SHH				Grp3			Grp4				Subgroup	WNT				SHH				Grp3			Grp4
1p																1p
1q																1q
2p																2p
2q																2q																						Gain
3p																3p																						Loss
3q																3q																						Complex
4p																4p																						LOH
4q																4q																						Neutral
5p																5p
5q																5q
6p																6p
6q																6q
7p																7p
7q																7q
8p																8p
8q																8q
9p																9p
9q																9q
10p																10p
10q																10q
11p																11p
11q																11q
12p																12p
12q																12q
13																13
14																14
15																15
16p																16p
16q																16q
17p																17p
17q																17q
18p																18p
18q																18q
19p																19p
19q																19q
20p																20p
20q																20q
21																21
22																22
WES																DNA methylation array data
