# Supplementary material for: Single-cell DNA sequencing identifies risk-associated clonal complexity and evolutionary trajectories in childhood medulloblastoma development
Source: Acta Neuropathol. 2022 Jul 13;144(3):565–78. doi: 10.1007/s00401-022-02464-x (PMC9381458; doi:10.1007/s00401-022-02464-x)
Supplement: Supplementary file 4 — Supplementary Tables 3 A list of key mutations identified in the bulk WES and selected for validation in single-cell DNA. (a) Table summarises 16 mutations selected for validation (b–e) Summaries of Sanger sequencing results listed separately for (b) WNT, (c) SHH, (d) Grp3 and (e) Grp4 patients (XLSX 29 KB) [file 401_2022_2464_MOESM4_ESM.xlsx]

## Sheet: Information
Article title:	Single-cell DNA-sequencing identifies risk-associated clonal complexity and evolutionary trajectories in childhood medulloblastoma development
Journal name:	Acta Neuropathologica
Author names:	Marina Danilenko1, Masood Zaka2,3, Claire Keeling1, Stephen Crosier1, Stephanie Lyman1, Martina Finetti1, Daniel Williamson1, Rafiqul Hussain6, Jonathan Coxhead6, Peixun Zhou2,3, Rebecca M. Hill1, Debbie Hicks1, Vikki Rand2,3, Abhijit Joshi4, Edward C. Schwalbe1,5, Simon Bailey1, and Steven C. Clifford1*
Affiliation and email of the corresponding author:	1Wolfson Childhood Cancer Research Centre, Translational & Clinical Research Institute, Newcastle University Centre for Cancer, Newcastle upon Tyne, UK; email: steve.clifford@newcastle.ac.uk

## Sheet: Info on the selected mutations
Patient	GeneName	CHROM	POS	ID	REF	ALT	VAF	Read_depth	IGV mutation reads	IGV total reads	%IGV	ExonicFunc	QUAL	FILTER	Func	Gene	AAChange	Gencode	cytoBand
WNT - 1	CTNNB1	3	41266097	rs28931588	G	T	0.26	90	25	92	0.27	missense SNV	521.77	PASS	exonic	NM_001098209,NM_001098210,NM_001904	CTNNB1:NM_001098209:exon3:c.G94T:p.D32Y,CTNNB1:NM_001098210:exon3:c.G94T:p.D32Y,CTNNB1:NM_001904:exon3:c.G94T:p.D32Y	ENST00000405570.1,ENST00000396183.3,ENST00000396185.3,ENST00000349496.5,ENST00000453024.1	3p22.1
	SMARCA4	19	11168977	.	C	T	0.45	193	56	201	0.28	stopgain	1306.77	PASS	exonic	NM_001128844,NM_001128845,NM_001128846,NM_001128847,NM_001128848,NM_001128849,NM_003072	SMARCA4:NM_001128845:exon29:c.C4381T:p.R1461X,SMARCA4:NM_001128846:exon29:c.C4378T:p.R1460X,SMARCA4:NM_001128847:exon29:c.C4372T:p.R1458X,SMARCA4:NM_001128848:exon29:c.C4369T:p.R1457X,SMARCA4:NM_003072:exon31:c.C4471T:p.R1491X,SMARCA4:NM_001128844:exon32:c.C4471T:p.R1491X,SMARCA4:NM_001128849:exon32:c.C4567T:p.R1523X	ENST00000413806.3,ENST00000541122.2,ENST00000590574.1,ENST00000429416.3,ENST00000589677.1,ENST00000450717.3,ENST00000344626.4,ENST00000358026.2,ENST00000444061.3	19p13.2
	SMARCA4	19	11134230	.	C	T	0.28	114	53	117	0.45	missense SNV	1198.77	PASS	exonic	NM_001128844,NM_001128845,NM_001128846,NM_001128847,NM_001128848,NM_001128849,NM_003072	SMARCA4:NM_001128845:exon19:c.C2896T:p.R966W,SMARCA4:NM_001128846:exon19:c.C2896T:p.R966W,SMARCA4:NM_001128847:exon19:c.C2896T:p.R966W,SMARCA4:NM_001128848:exon19:c.C2896T:p.R966W,SMARCA4:NM_001128849:exon20:c.C2896T:p.R966W,SMARCA4:NM_003072:exon20:c.C2896T:p.R966W,SMARCA4:NM_001128844:exon21:c.C2896T:p.R966W	ENST00000444061.3,ENST00000589677.1,ENST00000450717.3,ENST00000344626.4,ENST00000358026.2,ENST00000541122.2,ENST00000590574.1,ENST00000429416.3,ENST00000413806.3	19p13.2
	GLI2	2	121747933	rs201051196	C	G	0.49	262	130	264	0.49	missense SNV	3598.77	PASS	exonic	NM_005270	GLI2:NM_005270:exon13:c.C4443G:p.D1481E	ENST00000452319.1,ENST00000314490.11,ENST00000361492.4	2q14.2
WNT - 2	CTNNB1	3	41266101	rs121913400	C	G	0.53	598	317	603	0.53	missense SNV	8748.77	PASS	missense SNV	NM_001098209,NM_001098210,NM_001330729,NM_001904	CTNNB1:NM_001098209:exon3:c.C98G:p.S33C,CTNNB1:NM_001098210:exon3:c.C98G:p.S33C,CTNNB1:NM_001904:exon3:c.C98G:p.S33C,CTNNB1:NM_001330729:exon4:c.C77G:p.S26C	ENST00000453024.1,ENST00000396185.3,ENST00000349496.5,ENST00000405570.1,ENST00000396183.3	3p22.1
WNT - 3	CTNNB1	3	41266097	rs28931588	G	T	0.47	547	259	550	0.47	missense SNV	6543.77	PASS	exonic	NM_001098209,NM_001098210,NM_001904	CTNNB1:NM_001098209:exon3:c.G94T:p.D32Y,CTNNB1:NM_001098210:exon3:c.G94T:p.D32Y,CTNNB1:NM_001904:exon3:c.G94T:p.D32Y	ENST00000396183.3,ENST00000405570.1,ENST00000453024.1,ENST00000349496.5,ENST00000396185.3	3p22.1
	SMO	7	128846398	.	C	T	0.25	315	80	321	0.25	missense SNV	1777.77	PASS	exonic	NM_005631	SMO:NM_005631:exon6:c.C1234T:p.L412F	ENST00000249373.3	7q32.1
WNT - 4	CTNNB1	3	41266113	rs121913403	C	T	0.5	102	63	136	0.46	missense SNV	.	PASS	exonic	NM_001098209,NM_001098210,NM_001904	CTNNB1:NM_001098209:exon3:c.C110T:p.S37F,CTNNB1:NM_001098210:exon3:c.C110T:p.S37F,CTNNB1:NM_001904:exon3:c.C110T:p.S37F	ENST00000396183.3,ENST00000453024.1,ENST00000396185.3,ENST00000349496.5,ENST00000405570.1	3p22.1
	SMARCA4	19	11134230	.	C	T	0.4	203	117	292	0.4	missense SNV	.	PASS	exonic	NM_001128844,NM_001128845,NM_001128846,NM_001128847,NM_001128848,NM_001128849,NM_003072	SMARCA4:NM_001128845:exon19:c.C2896T:p.R966W,SMARCA4:NM_001128846:exon19:c.C2896T:p.R966W,SMARCA4:NM_001128847:exon19:c.C2896T:p.R966W,SMARCA4:NM_001128848:exon19:c.C2896T:p.R966W,SMARCA4:NM_001128849:exon20:c.C2896T:p.R966W,SMARCA4:NM_003072:exon20:c.C2896T:p.R966W,SMARCA4:NM_001128844:exon21:c.C2896T:p.R966W	ENST00000590574.1,ENST00000413806.3,ENST00000541122.2,ENST00000589677.1,ENST00000450717.3,ENST00000429416.3,ENST00000344626.4,ENST00000444061.3,ENST00000358026.2	19p13.2
SHH - 5	PTCH1	9	98268841	.	GCT	G	0.91	94	81	95	85	frameshift deletion	3465.73	PASS	exonic	NM_000264,NM_001083602,NM_001083603	PTCH1:NM_000264:exon2:c.240_241del:p.R80fs,PTCH1:NM_001083602:exon2:c.42_43del:p.R14fs,PTCH1:NM_001083603:exon2:c.237_238del:p.R79fs	ENST00000430669.2,ENST00000421141.1,ENST00000429896.2,ENST00000375274.2,ENST00000437951.1,ENST00000331920.6,ENST00000468211.2,ENST00000418258.1,ENST00000604104.1	9q22.32
SHH - 7	TP53	17	7577120	rs28934576	C	T	0.97	112	110	113	0.97	missense SNV	3571.77	PASS	exonic	NM_000546,NM_001126112,NM_001126113,NM_001126114,NM_001126115,NM_001126116,NM_001126117,NM_001126118,NM_001276695,NM_001276696,NM_001276697,NM_001276698,NM_001276699,NM_001276760,NM_001276761	TP53:NM_001126115:exon4:c.G422A:p.R141H,TP53:NM_001126116:exon4:c.G422A:p.R141H,TP53:NM_001126117:exon4:c.G422A:p.R141H,TP53:NM_001276697:exon4:c.G341A:p.R114H,TP53:NM_001276698:exon4:c.G341A:p.R114H,TP53:NM_001276699:exon4:c.G341A:p.R114H,TP53:NM_001126118:exon7:c.G701A:p.R234H,TP53:NM_000546:exon8:c.G818A:p.R273H,TP53:NM_001126112:exon8:c.G818A:p.R273H,TP53:NM_001126113:exon8:c.G818A:p.R273H,TP…	ENST00000413465.2,ENST00000445888.2,ENST00000420246.2,ENST00000359597.4,ENST00000455263.2,ENST00000269305.4	17p13.1
	TP53	17	7578478	.	G	C	0.98	96	98	100	98	missense SNV	3225.77	PASS	exonic	NM_000546,NM_001126112,NM_001126113,NM_001126114,NM_001126115,NM_001126116,NM_001126117,NM_001126118,NM_001276695,NM_001276696,NM_001276760,NM_001276761	TP53:NM_001126115:exon1:c.C56G:p.P19R,TP53:NM_001126116:exon1:c.C56G:p.P19R,TP53:NM_001126117:exon1:c.C56G:p.P19R,TP53:NM_001126118:exon4:c.C335G:p.P112R,TP53:NM_000546:exon5:c.C452G:p.P151R,TP53:NM_001126112:exon5:c.C452G:p.P151R,TP53:NM_001126113:exon5:c.C452G:p.P151R,TP53:NM_001126114:exon5:c.C452G:p.P151R,TP53:NM_001276695:exon5:c.C335G:p.P112R,TP53:NM_001276696:exon5:c.C335G:p.P112R,TP53:NM_…	ENST00000455263.2,ENST00000269305.4,ENST00000445888.2,ENST00000413465.2,ENST00000420246.2,ENST00000359597.4	17p13.1
Grp3 - 9	GSE1	16	85688440	rs773762744	G	A	0.45	231	113	248	46	missense SNV	2323.77	PASS	exonic	NM_001134473,NM_001278184,NM_014615	GSE1:NM_001134473:exon4:c.G328A:p.V110M,GSE1:NM_001278184:exon4:c.G421A:p.V141M,GSE1:NM_014615:exon5:c.G640A:p.V214M	ENST00000393243.1,ENST00000253458.7,ENST00000405402.2	16q24.1
Grp4 - 12	STAT3	17	40481661	rs113994135	G	A	0.33	163	60	182	33	missense SNV	.	PASS	exonic	NM_003150,NM_139276,NM_213662	STAT3:NM_003150:exon13:c.C1144T:p.R382W,STAT3:NM_139276:exon13:c.C1144T:p.R382W,STAT3:NM_213662:exon13:c.C1144T:p.R382W	ENST00000389272.3,ENST00000585517.1,ENST00000264657.5,ENST00000588969.1,ENST00000404395.3	17q21.2
Grp4 - 13	ECM1	1	150483492	rs144580171	A	C	0.52	343	179	347	52	missense SNV	5296.77	PASS	exonic	NM_001202858,NM_004425,NM_022664	ECM1:NM_001202858:exon6:c.A607C:p.N203H,ECM1:NM_004425:exon6:c.A526C:p.N176H,ECM1:NM_022664:exon6:c.A526C:p.N176H	ENST00000369049.4,ENST00000369047.4,ENST00000470432.1,ENST00000346569.6	1q21.3

## Sheet: WNT Mut Validation
	WNT- 1: CTNNB1
	Cell Names	Gene	Chromosome	Position	Expected change	Detected nucleotide	Conclusion on status
	Bulk R1	CTNNB1	3	41266097	G to T	G	Mutant
	Bulk R2	CTNNB1	3	41266097	G to T	G	Mutant
	C1-1-WNT-1-cell1-R1-S228.call	CTNNB1	3	41266097	G to T	G	Wild type
	C4-4-WNT-1-cell4-R1-S253.call	CTNNB1	3	41266097	G to T	G	Wild type
	C8-8-WNT-1-cell8-R1-S208.call	CTNNB1	3	41266097	G to T	G	Wild type
	C11-11-WNT-1-cell11-R1-S221.call	CTNNB1	3	41266097	G to T	T	Mutant
	C12-12-WNT-1-cell12-R1-S247.call	CTNNB1	3	41266097	G to T	T	Mutant
	C19-19-WNT-1-cell19-R1-S242.call	CTNNB1	3	41266097	G to T	G	Wild type
	C20-20-WNT-1-cell20-R1-S199.call	CTNNB1	3	41266097	G to T	T	Mutant
	C21-21-WNT-1-cell21-R1-S197.call	CTNNB1	3	41266097	G to T	G	Wild type
	C23-23-WNT-1-cell23-R1-S232.call	CTNNB1	3	41266097	G to T	T	Mutant
	C29-29-WNT-1-cell29-R1-S215.call	CTNNB1	3	41266097	G to T	T	Mutant
	C43-12-WNT-1-cell12-R2-S214.call	CTNNB1	3	41266097	G to T	G	Wild type
	C51-20-WNT-1-cell20-R2-S251.call	CTNNB1	3	41266097	G to T	G	Wild type
	C52-21-WNT-1-cell21-R2-S213.call	CTNNB1	3	41266097	G to T	G	Wild type
	C60-29-WNT-1-cell29-R2-S217.call	CTNNB1	3	41266097	G to T	T	Mutant
	WNT - 1: SMARCA4 position A
	Cell Names	Gene	Chromosome	Position	Expected change	Detected nucleotide	Conclusion on status
	Bulk R1	SMARCA4	19	11168977	C to T	C	Wild type
	Bulk R2	SMARCA4	19	11168977	C to T	C	Mutant
	C20-20-WNT-1-cell20-R1-S199.call	SMARCA4	19	11168977	C to T	C	Wild type
	C38-7-WNT-1-cell7-R2-S204.call	SMARCA4	19	11168977	C to T	T	Mutant
	WNT - 1: SMARCA4 position B
	Cell Names	Gene	Chromosome	Position	Expected change	Detected nucleotide	Conclusion on status
	Bulk R1	SMARCA4	19	11134230	C to T	T	Mutant
	Bulk R2	SMARCA4	19	11134230	C to T	T	Mutant
	C11-11-WNT-1-cell11-R1-S221.call	SMARCA4	19	11134230	C to T	T	Mutant
	C20-20-WNT-1-cell20-R1-S199.call	SMARCA4	19	11134230	C to T	C	Wild type
	C21-21-WNT-1-cell21-R1-S197.call	SMARCA4	19	11134230	C to T	T	Mutant
	C36-5-WNT-1-cell5-R2-S252.call	SMARCA4	19	11134230	C to T	T	Mutant
	C39-8-WNT-1-cell8-R2-S212.call	SMARCA4	19	11134230	C to T	C	Wild type
	C53-22-WNT-1-cell22-R2-S230.call	SMARCA4	19	11134230	C to T	C	Wild type
	WNT - 1: GLI2
	Cell Names	Gene	Chromosome	Position	Expected change	Detected nucleotide	Conclusion on status
	Bulk R1	GLI2	2	121747933	C to G	C	Mutant
	Bulk R2	GLI2	2	121747933	C to G	C	Mutant
	C1-1-WNT-1-cell1-R1-S228.call	GLI2	2	121747933	C to G	C	Wild type
	C7-7-WNT-1-cell7-R1-S209.call	GLI2	2	121747933	C to G	G	Mutant
	C8-8-WNT-1-cell8-R1-S208.call	GLI2	2	121747933	C to G	C	Wild type
	C12-12-WNT-1-cell12-R1-S247.call	GLI2	2	121747933	C to G	G	Mutant
	C19-19-WNT-1-cell19-R1-S242.call	GLI2	2	121747933	C to G	G	Mutant
	C20-20-WNT-1-cell20-R1-S199.call	GLI2	2	121747933	C to G	C	Wild type
	C21-21-WNT-1-cell21-R1-S197.call	GLI2	2	121747933	C to G	C	Wild type
	C29-29-WNT-1-cell29-R1-S215.call	GLI2	2	121747933	C to G	C	Wild type
	C31-31-WNT-1-cell31-R1-S202.call	GLI2	2	121747933	C to G	C	Wild type
	C50-19-WNT-1-cell19-R2-S231.call	GLI2	2	121747933	C to G	C	Wild type
	C52-21-WNT-1-cell21-R2-S213.call	GLI2	2	121747933	C to G	C	Wild type
	C55-24-WNT-1-cell24-R2-S255.call	GLI2	2	121747933	C to G	C	Wild type
	WNT - 2: CTNNB1
	Cell Names	Gene	Chromosome	Position	Expected change	Detected nucleotide	Conclusion on status
	Bulk R1	CTNNB1	3	41266101	C to G	C	Mutant
	Bulk R2	CTNNB1	3	41266101	C to G	C	Mutant
	C3-3-WNT-2-cell3-R1_S237.call	CTNNB1	3	41266101	C to G	G	Mutant
	C23-23-WNT-2-cell23-R1_S246.call	CTNNB1	3	41266101	C to G	G	Mutant
	C28-28-WNT-2-cell28-R1_S239.call	CTNNB1	3	41266101	C to G	G	Mutant
	C29-29-WNT-2-cell29-R1_S233.call	CTNNB1	3	41266101	C to G	G	Mutant
	C30-30-WNT-2-cell30-R1_S244.call	CTNNB1	3	41266101	C to G	C	Wild Type
	C45-15-WNT-2-cell15-R2_S242.call	CTNNB1	3	41266101	C to G	G	Mutant
	C46-16-WNT-2-cell16-R2_S210.call	CTNNB1	3	41266101	C to G	C	Wild Type
	C49-19-WNT-2-cell19-R2_S203.call	CTNNB1	3	41266101	C to G	G	Mutant
	C53-23-WNT-2-cell23-R2_S228.call	CTNNB1	3	41266101	C to G	G	Mutant
	C58-28-WNT-2-cell28-R2_S252.call	CTNNB1	3	41266101	C to G	C	Wild Type
	C60-30-WNT-2-cell30-R2_S208.call	CTNNB1	3	41266101	C to G	C	Wild Type
	WNT-3: CTNNB1
	Cell Names	Gene	Chromosome	Position	Expected change	Detected nucleotide	Conclusion on status
	Bulk R1	CTNNB1	3	41266097	G to T	G	Mutant
	Bulk R2	CTNNB1	3	41266097	G to T	G	Mutant
	C2-2-WNT-3-cell2-R1_S214.call	CTNNB1	3	41266097	G to T	G	Wild type
	C6-6-WNT-3-cell6-R1_S253.call	CTNNB1	3	41266097	G to T	T	Mutant
	C15-15-WNT-3-cell15-R1_S210.call	CTNNB1	3	41266097	G to T	G	Wild type
	C24-24-WNT-3-cell24-R1_S243.call	CTNNB1	3	41266097	G to T	G	Wild type
	C34-3-WNT-3-cell3-R2_S237.call	CTNNB1	3	41266097	G to T	G	Wild type
	C36-5-WNT-3-cell5-R2_S217.call	CTNNB1	3	41266097	G to T	G	Wild type
	C38-7-WNT-3-cell7-R2_S209.call	CTNNB1	3	41266097	G to T	T	Mutant
	C39-8-WNT-3-cell8-R2_S231.call	CTNNB1	3	41266097	G to T	G	Wild type
	C41-10-WNT-3-cell10-R2_S202.call	CTNNB1	3	41266097	G to T	G	Wild type
	C45-14-WNT-3-cell14-R2_S211.call	CTNNB1	3	41266097	G to T	T	Mutant
	C58-27-WNT-3-cell27-R2_S198.call	CTNNB1	3	41266097	G to T	T	Mutant
	WNT-3: SMO
	Cell Names	Gene	Chromosome	Position	Expected change	Detected nucleotide	Conclusion on status
	Bulk R1	SMO	7	128846398	C to T	C	Wild type
	Bulk R2	SMO	7	128846398	C to T	C	Mutant
	C1-1-WNT-3-cell1-R1_S240.call	SMO	7	128846398	C to T	T	Mutant
	C4-4-WNT-3-cell4-R1_S239.call	SMO	7	128846398	C to T	C	Wild type
	C17-17-WNT-3-cell17-R1_S234.call	SMO	7	128846398	C to T	C	Wild type
	C18-18-WNT-3-cell18-R1_S246.call	SMO	7	128846398	C to T	C	Wild type
	C27-27-WNT-3-cell27-R1_S197.call	SMO	7	128846398	C to T	C	Wild type
	C34-3-WNT-3-cell3-R2_S237.call	SMO	7	128846398	C to T	C	Wild type
	C36-5-WNT-3-cell5-R2_S217.call	SMO	7	128846398	C to T	C	Wild type
	C39-8-WNT-3-cell8-R2_S231.call	SMO	7	128846398	C to T	C	Wild type
	C49-18-WNT-3-cell18-R2_S225.call	SMO	7	128846398	C to T	C	Wild type
	C53-22-WNT-3-cell22-R2_S229.call	SMO	7	128846398	C to T	C	Wild type
	C58-27-WNT-3-cell27-R2_S198.call	SMO	7	128846398	C to T	T	Mutant
	C60-29-WNT-3-cell29-R2_S224.call	SMO	7	128846398	C to T	C	Wild type
	WNT-4: CTNNB1
	Cell Names	Gene	Chromosome	Position	Expected change	Detected nucleotide	Conclusion on status
	Bulk R1	CTNNB1	3	41266113	C to T	T	Mutant
	Bulk R2	CTNNB1	3	41266113	C to T	T	Mutant
	B92-2-WNT-4-cell2-R1_S110.call	CTNNB1	3	41266113	C to T	C	Wild type
	C6-12-WNT-4-cell12-R1_S215.call	CTNNB1	3	41266113	C to T	T	Mutant
	C18-24-WNT-4-cell24-R1_S247.call	CTNNB1	3	41266113	C to T	T	Mutant
	C20-26-WNT-4-cell26-R1_S221.call	CTNNB1	3	41266113	C to T	T	Mutant
	C24-30-WNT-4-cell30-R1_S244.call	CTNNB1	3	41266113	C to T	T	Mutant
	C28-3-WNT-4-cell3-R2_S194.call	CTNNB1	3	41266113	C to T	C	Wild type
	C29-4-WNT-4-cell4-R2_S213.call	CTNNB1	3	41266113	C to T	T	Mutant
	C30-5-WNT-4-cell5-R2_S235.call	CTNNB1	3	41266113	C to T	C	Wild type
	C35-10-WNT-4-cell10-R2_S256.call	CTNNB1	3	41266113	C to T	C	Wild type
	C43-18-WNT-4-cell18-R2_S242.call	CTNNB1	3	41266113	C to T	T	Mutant
	WNT-4: SMARCA4
	Cell Names	Gene	Chromosome	Position	Expected change	Detected nucleotide	Conclusion on status
	Bulk R1	SMARCA4	19	11134230	C to T	C	Mutant
	Bulk R2	SMARCA4	19	11134230	C to T	T	Mutant
	B96-6-WNT-4-cell6-R1_S133.call	SMARCA4	19	11134230	C to T	C	Wild type
	C1-7-WNT-4-cell7-R1_S230.call	SMARCA4	19	11134230	C to T	T	Mutant
	C14-20-WNT-4-cell20-R1_S202.call	SMARCA4	19	11134230	C to T	C	Wild type
	C21-27-WNT-4-cell27-R1_S220.call	SMARCA4	19	11134230	C to T	C	Wild type
	C26-1-WNT-4-cell1-R2_S228.call	SMARCA4	19	11134230	C to T	C	Wild type
	C36-11-WNT-4-cell11-R2_S209.call	SMARCA4	19	11134230	C to T	T	Mutant
	C49-24-WNT-4-cell24-R2_S241.call	SMARCA4	19	11134230	C to T	T	Mutant
	C53-28-WNT-4-cell28-R2_S226.call	SMARCA4	19	11134230	C to T	T	Mutant

## Sheet: SHH Mut Validation
	SHH-5: PTCH1
	Cell Names	Gene	Chromosome	Position	Expected change	Detected nucleotide	Conclusion on status
	Bulk R1	PTCH1	9	98268841	GCT to G	CT deletion	Mutant
	Bulk R2	PTCH1	9	98268841	GCT to G	CT deletion	Mutant
	B15-15-SHH-5-cell15-R2_S163.call	PTCH1	9	98268841	GCT to G	CT deletion	Mutant
	SHH-7: TP53
	Cell Names	Gene	Chromosome	Position	Expected change	Detected nucleotide	Conclusion on status
	Bulk R1	TP53	17	7577120	C to T	T	Mutant
	Bulk R2	TP53	17	7577120	C to T	T	Mutant
	B32-4-SHH-7-cell4-R1_S101.call	TP53	17	7577120	C to T	T	Mutant
	B33-5-SHH-7-cell5-R1_S130.call	TP53	17	7577120	C to T	T	Mutant
	B35-7-SHH-7-cell7-R1_S125.call	TP53	17	7577120	C to T	T	Mutant
	B36-8-SHH-7-cell8-R1_S105.call	TP53	17	7577120	C to T	T	Mutant
	B38-10-SHH-7-cell10-R1_S171.call	TP53	17	7577120	C to T	T	Mutant
	B45-17-SHH-7-cell17-R1_S154.call	TP53	17	7577120	C to T	T	Mutant
	B46-18-SHH-7-cell18-R1_S179.call	TP53	17	7577120	C to T	T	Mutant
	B47-19-SHH-7-cell19-R1_S148.call	TP53	17	7577120	C to T	T	Mutant
	B56-28-SHH-7-cell28-R1_S190.call	TP53	17	7577120	C to T	T	Mutant
	B62-3-SHH-7-cell3-R2_S170.call	TP53	17	7577120	C to T	T	Mutant
	B75-16-SHH-7-cell16-R2_S165.call	TP53	17	7577120	C to T	T	Mutant
	B78-19-SHH-7-cell19-R2_S164.call	TP53	17	7577120	C to T	T	Mutant
	B86-27-SHH-7-cell27-R2_S123.call	TP53	17	7577120	C to T	T	Mutant
	B88-29-SHH-7-cell29-R2_S150.call	TP53	17	7577120	C to T	T	Mutant
	B89-30-SHH-7-cell30-R2_S163.call	TP53	17	7577120	C to T	T	Mutant
	SHH-8: TP53
	Cell Names	Gene	Chromosome	Position	Expected change	Detected nucleotide	Conclusion on status
	Bulk R1	TP53	17	7578478	G to C	C	Mutant
	Bulk R2	TP53	17	7578478	G to C	C	Mutant
	B36-8-SHH-8-cell8-R1-S116.call	TP53	17	7578478	G to C	C	Mutant
	B37-9-SHH-8-cell9-R1-S176.call	TP53	17	7578478	G to C	C	Mutant
	B42-14-SHH-8-cell14-R1-S144.call	TP53	17	7578478	G to C	C	Mutant
	B56-28-SHH-8-cell28-R1-S142.call	TP53	17	7578478	G to C	C	Mutant
	B61-2-SHH-8-cell2-R2-S114.call	TP53	17	7578478	G to C	C	Mutant
	B66-7-SHH-8-cell7-R2-S160.call	TP53	17	7578478	G to C	C	Mutant
	B70-11-SHH-8-cell11-R2-SSHH-8.call	TP53	17	7578478	G to C	C	Mutant
	B71-12-SHH-8-cell12-R2-S141.call	TP53	17	7578478	G to C	C	Mutant
	B89-30-SHH-8-cell30-R2-S165.call	TP53	17	7578478	G to C	C	Mutant

## Sheet: Grp3 Mut Validation
	Grp3-9: GSE1
	Cell Names	Gene	Chromosome	Position	Expected change	Detected nucleotide	Conclusion on status
	Bulk R1	GSE1	16	85688440	G to A	A	Mutant
	Bulk R2	GSE1	16	85688440	G to A	G	Mutant
	A72-10-Grp3-9-cell10-R1_S59.call	GSE1	16	85688440	G to A	A	Mutant
	A75-13-Grp3-9-cell13-R1_S28.call	GSE1	16	85688440	G to A	A	Mutant
	A76-14-Grp3-9-cell14-R1_S2.call	GSE1	16	85688440	G to A	A	Mutant
	A87-25-Grp3-9-cell25-R1_S44.call	GSE1	16	85688440	G to A	A	Mutant
	A89-27-Grp3-9-cell27-R1_S35.call	GSE1	16	85688440	G to A	G	Wild type
	B3-6-Grp3-9-cell6-R2_S116.call	GSE1	16	85688440	G to A	G	Wild type
	B4-7-Grp3-9-cell7-R2_S108.call	GSE1	16	85688440	G to A	G	Wild type
	B5-8-Grp3-9-cell8-R2_S141.call	GSE1	16	85688440	G to A	G	Wild type
	B9-12-Grp3-9-cell12-R2_S174.call	GSE1	16	85688440	G to A	G	Wild type
	B12-15-Grp3-9-cell15-R2_S183.call	GSE1	16	85688440	G to A	G	Wild type
	B20-23-Grp3-9-cell23-R2_S156.call	GSE1	16	85688440	G to A	A	Mutant
	B24-27-Grp3-9-cell27-R2_S155.call	GSE1	16	85688440	G to A	G	Wild type
	B27-30-Grp3-9-cell30-R2_S106.call	GSE1	16	85688440	G to A	G	Wild type

## Sheet: Grp4 Mut Validation
	Grp4-12: STAT3
	Cell Names	Gene	Chromosome	Position	Expected change	Detected nucleotide	Conclusion on status
	Bulk R1	STAT3	17	40481661	G to A	G	Mutant
	Bulk R2	STAT3	17	40481661	G to A	G	Mutant
	B32-1-Grp4-12-cell1-R1_S161.call	STAT3	17	40481661	G to A	A	Mutant
	B36-5-Grp4-12-cell5-R1_SGrp4-13.call	STAT3	17	40481661	G to A	G	Wild type
	B43-12-Grp4-12-cell12-R1_S100.call	STAT3	17	40481661	G to A	G	Wild type
	B46-15-Grp4-12-cell15-R1_S152.call	STAT3	17	40481661	G to A	G	Mutant
	B47-16-Grp4-12-cell16-R1_S151.call	STAT3	17	40481661	G to A	G	Wild type
	B55-24-Grp4-12-cell24-R1_S119.call	STAT3	17	40481661	G to A	A	Mutant
	B56-25-Grp4-12-cell25-R1_S139.call	STAT3	17	40481661	G to A	G	Mutant
	B60-29-Grp4-12-cell29-R1_S138.call	STAT3	17	40481661	G to A	G	Wild type
	B62-1-Grp4-12-cell1-R2_S125.call	STAT3	17	40481661	G to A	A	Mutant
	B64-3-Grp4-12-cell3-R2_S137.call	STAT3	17	40481661	G to A	G	Mutant
	B71-10-Grp4-12-cell10-R2_S174.call	STAT3	17	40481661	G to A	G	Wild type
	B75-14-Grp4-12-cell14-R2_S111.call	STAT3	17	40481661	G to A	A	Mutant
	B78-17-Grp4-12-cell17-R2_S135.call	STAT3	17	40481661	G to A	A	Mutant
	B86-25-Grp4-12-cell25-R2_S107.call	STAT3	17	40481661	G to A	A	Mutant
	B87-26-Grp4-12-cell26-R2_S164.call	STAT3	17	40481661	G to A	A	Mutant
	Grp4-13: ECM1
	Cell Names	Gene	Chromosome	Position	Expected change	Detected nucleotide	Conclusion on status
	Bulk R1	ECM1	1	150483492	A to C	C	Mutant
	Bulk R2	ECM1	1	150483492	A to C	C	Mutant
	A15-15-Grp4-13-cell15-R1_S79.call	ECM1	1	150483492	A to C	C	Mutant
	A19-19-Grp4-13-cell19-R1_S22.call	ECM1	1	150483492	A to C	A	Wild type
	A32-1-Grp4-13-cell1-R2_S41.call	ECM1	1	150483492	A to C	A	Mutant
	A37-6-Grp4-13-cell6-R2_S32.call	ECM1	1	150483492	A to C	A	Wild type
	A41-10-Grp4-13-cell10-R2_S76.call	ECM1	1	150483492	A to C	C	Mutant
	A46-15-Grp4-13-cell15-R2_S18.call	ECM1	1	150483492	A to C	A	Wild type
	A47-16-Grp4-13-cell16-R2_S75.call	ECM1	1	150483492	A to C	A	Mutant
	A61-30-Grp4-13-cell30-R2_S6.call	ECM1	1	150483492	A to C	A	Wild type
