# Supplementary material for: Single-cell DNA sequencing identifies risk-associated clonal complexity and evolutionary trajectories in childhood medulloblastoma development
Source: Acta Neuropathol. 2022 Jul 13;144(3):565–78. doi: 10.1007/s00401-022-02464-x (PMC9381458; doi:10.1007/s00401-022-02464-x)
Supplement: Supplementary file 5 — Supplementary Table 4 A summary of medulloblastoma driver genes covered by focal and sub-chromosomal CNV loci in the single-cell data. Table provides a list of focal and subchromosomal CNVs with identified driver gene loci. The functions of the genes are highlighted. The size, coordinates, and clonal status of CNVs are recorded (XLSX 21 KB) [file 401_2022_2464_MOESM5_ESM.xlsx]

## Sheet: Information
Article title:	Single-cell DNA-sequencing identifies risk-associated clonal complexity and evolutionary trajectories in childhood medulloblastoma development
Journal name:	Acta Neuropathologica
Author names:	Marina Danilenko1, Masood Zaka2,3, Claire Keeling1, Stephen Crosier1, Stephanie Lyman1, Martina Finetti1, Daniel Williamson1, Rafiqul Hussain6, Jonathan Coxhead6, Peixun Zhou2,3, Rebecca M. Hill1, Debbie Hicks1, Vikki Rand2,3, Abhijit Joshi4, Edward C. Schwalbe1,5, Simon Bailey1, and Steven C. Clifford1*
Affiliation and email of the corresponding author:	1Wolfson Childhood Cancer Research Centre, Translational & Clinical Research Institute, Newcastle University Centre for Cancer, Newcastle upon Tyne, UK; email: steve.clifford@newcastle.ac.uk

## Sheet: Sheet1
	Patient Nº		Subgroup	Subtype	Risk group		Copy number alteration	Chromosomal position	Size (MB)	Clonality	Clonal context							Bulk arrays	Bulk WES	Driver genes		Gene function
		5	SHH	Infant	FR		10p- (sub)	86,000,000-115,000,000	29	Clonal								+	+	SUFU		SHH signalling
																				PTEN		Tumor suppressor - negatively regulates AKT/PKB signaling pathway
																				LDB1		Transcriptional regulation: neuronal differentiation
																				NEURL1		Tumour suppressor- inhibits NOTCH signalling
		6	SHH	Infant	FR		3q+ (sub)	125,000,000-198,000,000	73	Clonal								+	+	ZIK1		Transcriptional repressor
																				PIK3CA		Oncogene
																				SOX2		Transcription factor: stem cell maintancence
																				AMOTL2		Regulates angiogenesis: inhibits Wnt pathway
		7	SHH	Child	VHR		16q+ (sub)	64,500,000-90,354,753	25.855	Clonal								+	+	GSE1		Suspected oncogene
																				CDH1		Calcium-dependent cell-cell adhesion protein
		7	SHH	Child	VHR		2+ (sub) MYCN	14,000,000-17,000,000	2.5	Subclonal								+	+	MYCN		Promotes cell proliferation
																				GLI2		Mediates SHH signalling
		7	SHH	Child	VHR		12p+ (foc)	298,333-6,000,000	5.7	Clonal								+	+	CCND2		Cell cycle regulator
																				KCNA1		Voltage-gated delayed potassium channel
		8	SHH	Child	VHR		2p- (foc)	1-12,000,000	12	Clonal								+	+	ODC1		Polyamine biosynthesis: DNA replication, apoptosis
		8	SHH	Child	VHR		8p- (sub1)	462,023-36,000,000	31.38	Subclonal								-	+	DLC1		Regulation of small GTP-binding proteins
		8	SHH	Child	VHR		8q- (sub2)	53,433,485-91,500,000	38.07	Subclonal								-	+	CHD7		Probable transcription regulator
																				EYA1		Promotes DNA repair
		8	SHH	Child	VHR		8- (sub4)	123,500,000-146,364,022	22.86	Subclonal								-	-	MYC		Proto-oncogene
																				ADGRB1		Inhibitor of angiogenesis
		8	SHH	Child	VHR		8+ (sub5)	123,500,000-146,364,022	22.86	Subclonal								+	+	MYC		Proto-oncogene
		8	SHH	Child	VHR		14q- (sub)	75,500,000-107,349,540		Clonal								+	+	DICER1		Ribonuclease
																				ADGRB1		Inhibitor of angiogenesis
		8	SHH	Child	VHR		2p+ (foc) MYCN	12,000,000-17,000,000	5	Clonal								+	+	MYCN		Promotes cell proliferation
		8	SHH	Child	VHR		8+ (foc5)	91,500,000-101,000,000	9.5	Subclonal								-	+	CCNE2		Involved in cell cycle regulation
		9	3	II	VHR		13q- (sub)	20,000,000-72,000,000	52	Clonal								-	-	BRCA2		Homologous recombination pathway - DNA mismatch repair
																				FOXO1		Transcription factor of insulin signalling
																				PCDH9		Mediates cell-cell adhesion
		9	3	II	VHR		13q- (sub)	73,000,000-115,169,878	42.27	Clonal								-	-	MIR17HG		Transcriptionally activated by MYC
																				IRS2		Insulin receptor
		10	3	V	VHR		3q- (sub)	122,000,000-147,000,000	25	Clonal								+	+	AMOTL2		Regulates angiogenesis: inhibits Wnt pathway
		10	3	V	VHR		8q+ (sub) MYC	127,000,000-146,364,022	19.364	Subclonal								+	+	MYC		Proto-oncogene
																				ADGRB1		Inhibitor of angiogenesis
		11	3	II	HR		16+ (sub)	57,500,000-90,354,753	32.85	Clonal								+	-	GSE1		Potential oncogene
																				CDH1		Calcium-dependent cell-cell adhesion protein
		13	4	VII	SR		9q- (sub)	65,341,684-141,213,431	75.86	Clonal								-	-	GFI1B		Proto-oncogenic transcriptional regulator: inhibits downregulation of MYC
																				KLF4		Transcription factor: cell cycle, mediates TP53 signalling
																				DAB2IP		Inflammation: apoptosis, cell cycle
																				NOTCH1		NOTCH signalling
																				EHMT1		Histone methylation
																				TSC1		Tumour suppressor
																				TGFBR1		Signal transductor for TGF-β
