# Supplementary material for: Single-cell DNA sequencing identifies risk-associated clonal complexity and evolutionary trajectories in childhood medulloblastoma development
Source: Acta Neuropathol. 2022 Jul 13;144(3):565–78. doi: 10.1007/s00401-022-02464-x (PMC9381458; doi:10.1007/s00401-022-02464-x)
Supplement: Supplementary file 6 — Supplementary Tables 5 Statistical significance scores for the spatially resolved findings. Tables provide statistical significance scores: (a) for the proportions of cells contained in the clones of region 1 (R1) versus the proportions of cells in the clones of region 2 (R2) (b) comparing proportions of cells in certain individual clones in region 1 vs region 2 (c) for the individual CNVs, when comparing proportions of cells containing CNVs in region 1 versus region 2 (XLSX 36 KB) [file 401_2022_2464_MOESM6_ESM.xlsx]

## Sheet: Information
Article title:	Single-cell DNA-sequencing identifies risk-associated clonal complexity and evolutionary trajectories in childhood medulloblastoma development
Journal name:	Acta Neuropathologica
Author names:	Marina Danilenko1, Masood Zaka2,3, Claire Keeling1, Stephen Crosier1, Stephanie Lyman1, Martina Finetti1, Daniel Williamson1, Rafiqul Hussain6, Jonathan Coxhead6, Peixun Zhou2,3, Rebecca M. Hill1, Debbie Hicks1, Vikki Rand2,3, Abhijit Joshi4, Edward C. Schwalbe1,5, Simon Bailey1, and Steven C. Clifford1*
Affiliation and email of the corresponding author:	1Wolfson Childhood Cancer Research Centre, Translational & Clinical Research Institute, Newcastle University Centre for Cancer, Newcastle upon Tyne, UK; email: steve.clifford@newcastle.ac.uk

## Sheet: A-Fisher's_exact_test_R1vsR2
Subgroup	Patient	Clone	R1 cells	R2 cells		Total cells	% of cells and p value
WNT	4	Clone 1	6	12		18	46.1538
FR		Clone 2	20	1		21	53.8462
			26	13		39	p-value = 7.41e-05
WNT	1	Clone 1	18	19		37	100
FR		Clone 2	0	0		0	0
						37	p-value = 1
WNT	2	Clone 1	18	19		37	100
FR		Clone 2	0	0		0	0
			18	19		37	p-value = 1
WNT	3	Clone 1	18	14		32	100
FR			0	0		0	0
			18	32		32	p-value = 1
SHH	5	Clone 1	17	10		27	100
FR		Clone 2	0	0		0	0
			17	10		27	p-value = 1
SHH	6	Clone 1	20	19		39	100
FR		Clone 2	0	0		0	0
			20	19		39	p-value = 1
SHH	8	Clone 1	2	13		15	35.7143
VHR		Clone 2	10	2		12	28.5714
		Clone 3	3	7		10	23.8095
		Clone 4	5	0		5	11.9048
			20	22		42	p-value = 8.05e-05
SHH	7	Clone 1	8	12		20	76.9231
VHR		Clone 2	3	0		3	11.5385
		Clone 3	2	1		3	11.5385
			13	13		26	p-value = 0.1958
Grp3	9	Clone 1	8	11		19	55.8824
VHR		Clone 2	5	4		9	26.4706
		Clone 3	0	6		6	17.6471
			13	21		34	p-value = 0.08106
Grp3	10	Clone 1	4	5		9	36
VHR		Clone 2	5	3		8	32
		Clone 3	3	2		5	20
		Clone 4	3	0		3	12
			15	10		25	p-value = 0.4923
Grp3	11	Clone 1	9	6		15	83.3333
HR		Clone 2	2	1		3	16.6667
			11	7		18	p-value = 1
Grp4	12	Clone 1	10	10		20	80
HR		Clone 2	0	5		5	20
			10	15		25	p-value = 0.06126
Grp4	13	Clone 1	5	6		11	42.3077
SR		Clone 2	3	12		15	57.6923
			8	18		26	p-value = 0.2183
Grp4	14	Clone 1	11	9		20	86.9565
SR		Clone 2	2	1		3	13.0435
			13	10		23	p-value = 1

## Sheet: B-Fisher's_certainclones_R1vsR2
Patient
WNT-1	Clone 1 cells counts and p value										Total No of assessed cells in 2 regions
		R1		R2								Total R1	Total R2	All
	Total	Present	Absent	Present	Absent						WNT-1	18	19	37
cell number	37	18	0	19	0
%	100	48.6486	0	51.3514	0
WNT-2	Clone 1 cells counts and p value										Total No of assessed cells in 2 regions
		R1		R2								Total R1	Total R2	All
	Total	Present	Absent	Present	Absent						WNT-2	18	19	37
cell number	37	18	0	19	0
%	100	48.6486	0	51.3514	0
WNT-3	Clone 1 cells counts and p value										Total No of assessed cells in 2 regions
		R1		R2								Total R1	Total R2	All
	Total	Present	Absent	Present	Absent						WNT-3	18	14	32
cell number	32	18	0	14	0
%	100	56.25	0	43.75	0
SHH-5	Clone 1 cells counts and p value										Total No of assessed cells in 2 regions
		R1		R2								Total R1	Total R2	All
	Total	Present	Absent	Present	Absent						SHH-5	17	10	27
cell number	27	17	0	10	0
%	100	62.963	0	37.037	0
SHH-6	Clone 1 cells counts and p value										Total No of assessed cells in 2 regions
		R1		R2								Total R1	Total R2	All
	Total	Present	Absent	Present	Absent						SHH-6	20	19	39
cell number	39	20	0	19	0
%	100	51.2821	0	48.7179	0
WNT-4	Clone 1 cells counts and p value					Clone 2 cells counts and p value					Total No of assessed cells in 2 regions
		R1		R2			R1		R2			Total R1	Total R2	All
	Total	Present	Absent	Present	Absent	Total	Present	Absent	Present	Absent	WNT-4	26	13	39
cell number	39	6	20	12	1	39	20	6	1	12
%	100	15.3846	51.2821	30.7692	2.5641	100	51.2821	15.3846	2.5641	30.7692
					p = 0.00007410					p = 0.00007410
Grp3-11	Clone 1 cells counts and p value					Clone 2 cells counts and p value					Total No of assessed cells in 2 regions
		R1		R2			R1		R2			Total R1	Total R2	All
	Total	Present	Absent	Present	Absent	Total	Present	Absent	Present	Absent	Grp3-11	11	7	18
cell number	18	9	2	6	1	18	2	9	1	6
%	100	50	11.1111	33.3333	5.55556	100	11.1111	50	5.55556	33.3333
					1					1
Grp4-12	Clone 1 cells counts and p value					Clone 2 cells counts and p value					Total No of assessed cells in 2 regions
		R1		R2			R1		R2			Total R1	Total R2	All
	Total	Present	Absent	Present	Absent	Total	Present	Absent	Present	Absent	Grp4-12	10	15	25
cell number	25	10	0	10	5	25	0	10	5	10
%	100	40	0	40	20	100	0	40	20	40
					0.0612648					0.0612648
Grp4-13	Clone 1 cells counts and p value					Clone 2 cells counts and p value					Total No of assessed cells in 2 regions
		R1		R2			R1		R2			Total R1	Total R2	All
	Total	Present	Absent	Present	Absent	Total	Present	Absent	Present	Absent	Grp4-13	8	18	26
cell number	26	5	3	6	12	26	3	5	12	6
%	100	19.2308	11.5385	23.0769	46.1538	100	11.5385	19.2308	46.1538	23.0769
					0.218307					0.218307
Grp4-14	Clone 1 cells counts and p value					Clone 2 cells counts and p value					Total No of assessed cells in 2 regions
		R1		R2			R1		R2			Total R1	Total R2	All
	Total	Present	Absent	Present	Absent	Total	Present	Absent	Present	Absent	Grp4-14	13	10	23
cell number	23	11	2	9	1	23	2	11	1	9
%	100	47.8261	8.69565	39.1304	4.34783	100	8.69565	47.8261	4.34783	39.1304
					1					1
SHH-7	Clone 1 cells counts and p value					Clone 2 cells counts and p value					Clone 3 cells counts and p value					Total No of assessed cells in 2 regions
		R1		R2			R1		R2			R1		R2			Total R1	Total R2	All
	Total	Present	Absent	Present	Absent	Total	Present	Absent	Present	Absent	Total	Present	Absent	Present	Absent	SHH-7	13	13	26
cell n	26	8	5	12	1	26	3	10	0	13	26	2	11	1	12
%	100	30.7692	19.2308	46.1538	3.84615	100	11.5385	38.4615	0	50	100	7.69231	42.3077	3.84615	46.1538
					0.160248					0.22					1
Grp3-9	Clone 1 cells counts and p value					Clone 2 cells counts and p value					Clone 3 cells counts and p value					Total No of assessed cells in 2 regions
		R1		R2			R1		R2			R1		R2			Total R1	Total R2	All
	Total	Present	Absent	Present	Absent	Total	Present	Absent	Present	Absent	Total	Present	Absent	Present	Absent	Grp3-9	13	21	34
cell number	34	8	5	11	10	34	5	8	4	17	34	0	13	6	15
%	100	23.5294	14.7059	32.3529	29.4118	100	14.7059	23.5294	11.7647	50	100	0	38.2353	17.6471	44.1176
					0.728237					0.253805					0.0617197
SHH-8	Clone 1 cells counts and p value					Clone 2 cells counts and p value					Clone 3 cells counts and p value					Clone 4 cells counts and p value					Total No of assessed cells in 2 regions
		R1		R2			R1		R2			R1		R2			R1		R2			Total R1	Total R2	All
	Total	Present	Absent	Present	Absent	Total	Present	Absent	Present	Absent	Total	Present	Absent	Present	Absent	Total	Present	Absent	Present	Absent	SHH-8	20	22	42
cell number	42	2	18	13	9	42	10	10	2	20	42	3	17	7	15	42	5	15	0	22
%	100	4.7619	42.8571	30.9524	21.4286	100	23.8095	23.8095	4.7619	47.619	100	7.14286	40.4762	16.6667	35.7143	100	11.9048	35.7143	0	52.381
					0.00121464					0.00553937					0.284164					0.0182257
															0.0592688					6.632e-05
Grp3-10	Clone 1 cells counts and p value					Clone 2 cells counts and p value					Clone 3 cells counts and p value					Clone 4 cells counts and p value					Total No of assessed cells in 2 regions
		R1		R2			R1		R2			R1		R2			R1		R2			Total R1	Total R2	All
	Total	Present	Absent	Present	Absent	Total	Present	Absent	Present	Absent	Total	Present	Absent	Present	Absent	Total	Present	Absent	Present	Absent	Grp3-10	15	10	25
cell number	25	4	11	5	5	25	5	10	3	7	25	3	12	2	8	25	3	12	0	10
%	100	16	44	20	20	100	20	40	12	28	100	12	48	8	32	100	12	48	0	40
					0.397335					1					1					0.25

## Sheet: C-Fisher's_each_CNV_R1vsR2
sample_Name	CNV	p.value
Grp3-10	16q-	1
Grp3-10	Chr3q- (SUB) (chr3:122,000,000-147,000,000)	1
Grp3-10	12q+ (SUB) chr12:100,000,000-133,851,895	0.413871
Grp3-10	Chr1q+	1
Grp3-10	CHR4+	0.25
Grp3-10	CHR6+	1
Grp3-10	CHR8+	0.226195
Grp3-10	Chr8q+ (SUB) MYC chr8:127,000,000-146,364,022	0.614625
Grp3-10	i17q	1
Grp3-9	Ch14q- (SUB) chr14:19,500,000-48,500,000	1
Grp3-9	Chr11p-	0.513369
Grp3-9	Chr13q- (SUB) chr13:20,000,000-72,000,000	0.704116
Grp3-9	Chr13q- (SUB) chr13:73,000,000-115,10,878	0.129735
Grp3-9	Chr1q-	1
Grp3-9	CHR20-	1
Grp3-9	Chr2p-	0.370059
Grp3-9	CHR4-	0.0617196
Grp3-9	Chr5p-	0.0331112
Grp3-9	Chr6q-	0.023789
Grp3-9	Chr8p-	0.48365
Grp3-9	Chr8q-	1
Grp3-9	Chr9p-	0.728237
Grp3-9	CHR18+	1
Grp3-9	CHR21+	0.513369
Grp3-9	CHR7+	1
Grp3-9	Chr8q+ MYC	1
Grp3-9	i17q	1
Grp3-11	CHR10-	1
Grp3-11	Chr16- (FOC) chr16:46,500,000-57,500,000	1
Grp3-11	Chr16- (SUB) chr16:57,500,000-90,354,753	0.119281
Grp3-11	Chr4q-	0.119281
Grp3-11	Chr12+ (SUB) chr12:113,500,000-133,851,895	0.245097
Grp3-11	Chr16+ (FOC) chr16:31,500,000-35,000,000	1
Grp3-11	Chr16+ (FOC) chr16:46,500,000-57,500,000	1
Grp3-11	Chr16+ (SUB) chr16:57,500,000-90,354,753	1
Grp3-11	Chr21q+	1
Grp3-11	Chr5p+	0.528186
Grp3-11	Chr6q+ (FOC) chr6:166,000,000-171,000,000	0.595588
Grp3-11	CHR8+ (MYC)	1
Grp4-12	Chr13q-	0.0612648
Grp4-12	Chr11q+	1
Grp4-12	CHR4+	1
Grp4-12	i17q	1
Grp4-13	Chr10p-	1
Grp4-13	Chr10q-	1
Grp4-13	Chr11p-	1
Grp4-13	Chr11q-	1
Grp4-13	Chr13q-	1
Grp4-13	Chr14q-	0.197202
Grp4-13	Chr15q-	1
Grp4-13	Chr16p-	1
Grp4-13	Chr16q-	1
Grp4-13	Chr1q-	0.682838
Grp4-13	CHR20-	1
Grp4-13	Chr21q-	0.529231
Grp4-13	Chr22q-	0.672769
Grp4-13	Chr2p-	0.382101
Grp4-13	Chr5p-	0.667285
Grp4-13	Chr6p-	1
Grp4-13	Chr6q-	1
Grp4-13	Chr8p-	1
Grp4-13	Chr8q-	1
Grp4-13	Chr9p-	1
Grp4-13	Chr9q- (SUB) chr9:48,260,163-65,561,206	0.682838
Grp4-13	Chr9q- (SUB) chr9:65,341,684-141,213,431	0.131651
Grp4-13	Chr12p+	0.627241
Grp4-13	Chr12q+	0.400915
Grp4-13	CHR17+	0.307692
Grp4-13	CHR19+	0.529231
Grp4-13	Chr4q+	0.215385
Grp4-13	Chr7p+	1
Grp4-13	Chr7q+	1
Grp4-14	CHR10-	1
Grp4-14	CHR11-	1
Grp4-14	Chr13q-	1
Grp4-14	Chr15q-	1
Grp4-14	Chr16p-	1
Grp4-14	Chr16q-	0.229249
Grp4-14	Chr17p-	0.341288
Grp4-14	Chr1p-	0.229249
Grp4-14	CHR20-	1
Grp4-14	CHR3-	1
Grp4-14	CHR8-	0.603614
Grp4-14	CHR12+	0.66002
Grp4-14	Chr17q+	1
Grp4-14	CHR18+	1
Grp4-14	CHR19+	0.280632
Grp4-14	Chr22q+	1
Grp4-14	CHR5+	1
Grp4-14	Chr7p+	1
Grp4-14	Chr7q+	0.559571
SHH-8	CHR10-	0.00553937
SHH-8	Chr10q- (FOC) chr10:84,500,000-93,000,000	0.0220504
SHH-8	Chr13q-	0.00553937
SHH-8	Chr14q- (SUB) chr14:75,500,000-107,349,540	1
SHH-8	Chr2- (FOC) GLI2 2:121,493,440-121,750,228	0.220674
SHH-8	Chr21q-	0.0182257
SHH-8	Chr2p- (FOC) chr2:1-12,000,000	1
SHH-8	CHR4-	2.04497e-05
SHH-8	Chr8- (SUB4) chr8:123,500,000-146,364,022	0.00553937
SHH-8	Chr8p- (FOC1) chr8:462,023-36,000,000	0.00553937
SHH-8	Chr8p- (FOC2) chr8:37,000,000-43,500,000	0.284164
SHH-8	Chr8q- (FOC4) chr8:47,000,000-53,500,000	1
SHH-8	Chr8q- (SUB2) chr8:53,433,485-91,500,000	0.00770752
SHH-8	Chr9p-	1
SHH-8	CHR19+	0.17465
SHH-8	Chr2p+ (FOC) MYCN chr2:12,000,000-17,000,000	0.0993031
SHH-8	Chr8+ (SUB5) chr8:123,500,000-146,364,022	0.284164
SHH-8	Chr8+ (FOC6) chr8:92,500,000-95,000,000	0.748752
SHH-8	Chr8+ (FOC7) chr8:91,500,000-101,000,000	0.00738813
SHH-8	Chr8+ (SUB3) chr8:101,000,000-123,000,000	0.526506
SHH-8	Chr8+ (FOC9) chr8:122,500,000-123,500,000	1
SHH-8	Chr8p+ (FOC3) chr8:39,500,000-43,500,000	0.284164
SHH-8	Chr9p+	1
SHH-8	i17q	1
SHH-7	CHR1-	1
SHH-7	CHR10-	1
SHH-7	CHR11-	1
SHH-7	Chr12p- (SUB) chr12:6,000,000-37,000,000	1
SHH-7	Chr12q-	1
SHH-7	Chr13q-	1
SHH-7	Chr14q-	0.0956522
SHH-7	Chr16p-	1
SHH-7	Chr16q- (SUB) chr16:46,500,000-62,500,000	1
SHH-7	CHR17-	1
SHH-7	CHR18-	0.160248
SHH-7	CHR2-	0.593043
SHH-7	CHR20-	1
SHH-7	Chr21q-	0.0968421
SHH-7	Chr22q-	1
SHH-7	Chr4p-	1
SHH-7	Chr5p-	1
SHH-7	Chr6p-	1
SHH-7	Chr6q-	0.0302059
SHH-7	Chr7p-	0.0968421
SHH-7	Chr9q-	1
SHH-7	Chr12p+ (FOC) chr12:298,333-6,000,000	1
SHH-7	Chr16q+ (SUB) chr16:64,500,000-90,354,753	1
SHH-7	Chr2+ (FOC) GLI2 chr2:120,000,000-122,500,000	1
SHH-7	Chr2+ (FOC) MYCN (chr2:14,000,000-17,000,000)	0.22
SHH-7	Chr9p+	0.378261
SHH-5	Chr10p- (SUB) chr10:86,000,000-115,000,000	1
SHH-5	Chr4q- (FOC) chr4:170,500,000-185,53,388	1
SHH-5	Chr2+	1
SHH-5	Chr7+	1
SHH-5	Chr21q+	1
SHH-6	CHR19-	0.144841
SHH-6	Chr20p-	1
SHH-6	Chr3q+ (SUB) chr3:125,000,000-198,000,000	1
WNT_4	Chr6-	1
WNT_4	Chr8+	0.0285713
WNT_1	Chr6-	1
WNT 2	Chr6-	1
WNT_3	Chr6-	1
